# Supplementary material for: IL-17C is a driver of damaging inflammation during Neisseria gonorrhoeae infection of human Fallopian tube
Source: Nat Commun. 2024 May 4;15:3756. doi: 10.1038/s41467-024-48141-3 (PMC11069574; doi:10.1038/s41467-024-48141-3)
Supplement: Supplementary file 6 — Source Data [file 41467_2024_48141_MOESM6_ESM.xlsx]

## Sheet: Table S1
				Total Spectrum Count
#	Identified Proteins	Accession Number	Molecular Weight	MS11-OMV	SignalP 6.0
1	porin [Neisseria gonorrhoeae]	WP_017147196.1	38 kDa	3206	SPI
2	chaperonin GroEL [Neisseria gonorrhoeae]	WP_003694628.1	57 kDa	1057	Cyt
3	peptidoglycan-binding outer membrane protein RmpM [Neisseria gonorrhoeae]	WP_003689500.1	26 kDa	441	SPI
4	LysM peptidoglycan-binding domain-containing protein [Neisseria gonorrhoeae]	WP_003690132.1	46 kDa	517	SPI
5	outer membrane beta-barrel protein NspA [Neisseria gonorrhoeae]	WP_003690719.1	18 kDa	342	SPI
6	outer membrane protein assembly factor BamA [Neisseria gonorrhoeae]	WP_003690323.1	88 kDa	310	SPI
7	MliC family protein [Neisseria gonorrhoeae]	WP_003695037.1	13 kDa	300	SPII
8	autotransporter domain-containing protein [Neisseria gonorrhoeae]	WP_003687639.1	169 kDa	263	SPI
9	type IV pilus secretin PilQ [Neisseria gonorrhoeae]	WP_003690569.1	79 kDa	185	SPI
10	outer membrane protein assembly factor BamC [Neisseria gonorrhoeae]	WP_003688352.1	44 kDa	168	SPII
11	peptidyl-prolyl cis-trans isomerase [Neisseria gonorrhoeae]	WP_003689790.1	32 kDa	136	SPI
12	S41 family peptidase [Neisseria gonorrhoeae]	WP_003691337.1	53 kDa	118	SPI
13	adhesion and penetration autotransporter App [Neisseria gonorrhoeae]	WP_003694631.1	160 kDa	121	SPI
14	pyruvate dehydrogenase (acetyl-transferring), homodimeric type [Neisseria gonorrhoeae]	WP_003691347.1	100 kDa	124	Cyt
15	peptidoglycan DD-metalloendopeptidase family protein [Neisseria gonorrhoeae]	WP_003692940.1	66 kDa	99	SPI
16	cysteine synthase A [Neisseria gonorrhoeae]	WP_003687742.1	33 kDa	103	Cyt
17	elongation factor Tu [Neisseria gonorrhoeae]	WP_003690212.1	43 kDa	95	Cyt
18	heme ABC transporter substrate-binding protein FbpA [Neisseria gonorrhoeae]	WP_003687545.1	36 kDa	85	SPI
19	NADP-specific glutamate dehydrogenase [Neisseria gonorrhoeae]	WP_003691714.1	48 kDa	83	Cyt
20	azurin [Neisseria gonorrhoeae]	WP_003695089.1	18 kDa	85	SPII
21	phosphopyruvate hydratase [Neisseria gonorrhoeae]	WP_003688915.1	46 kDa	90	Cyt
22	IMP dehydrogenase [Neisseria gonorrhoeae]	WP_003695201.1	52 kDa	61	Cyt
23	multidrug efflux transporter outer membrane subunit MtrE [Neisseria gonorrhoeae]	WP_003695680.1	50 kDa	81	SPII
24	amino acid ABC transporter substrate-binding protein [Neisseria gonorrhoeae]	WP_003698148.1	29 kDa	78	SPII
25	Cluster of polymorphic toxin MafB class 3 [Neisseria gonorrhoeae] (WP_017147182.1)	WP_017147182.1 [5]	57 kDa	66	SPI
26	DsbC family protein [Neisseria gonorrhoeae]	WP_003689299.1	29 kDa	71	SPII
27	peptidylprolyl isomerase [Neisseria gonorrhoeae]	WP_004467106.1	36 kDa	78	SPI
28	ketol-acid reductoisomerase [Neisseria gonorrhoeae]	WP_003689683.1	36 kDa	74	Cyt
29	SIMPL domain-containing protein [Neisseria gonorrhoeae]	WP_003687861.1	26 kDa	56	SPI
30	FKBP-type peptidyl-prolyl cis-trans isomerase [Neisseria gonorrhoeae]	WP_003689673.1	29 kDa	73	SPII
31	LPS-assembly protein LptD [Neisseria gonorrhoeae]	WP_003689900.1	88 kDa	56	SPI
32	molecular chaperone DnaK [Neisseria gonorrhoeae]	WP_003689283.1	69 kDa	67	Cyt
33	basic amino acid ABC transporter substrate-binding protein [Neisseria gonorrhoeae]	WP_003689749.1	29 kDa	69	SPII
34	DNA-directed RNA polymerase subunit beta' [Neisseria gonorrhoeae]	WP_003690305.1	154 kDa	59	Cyt
35	BON domain-containing protein [Neisseria gonorrhoeae]	WP_003686871.1	22 kDa	67	SPII
36	sp|TRYP_PIG|	sp|TRYP_PIG|	24 kDa	61
37	type I glutamate--ammonia ligase [Neisseria gonorrhoeae]	WP_003689535.1	52 kDa	48
38	catalase KatA [Neisseria gonorrhoeae]	WP_003689973.1	57 kDa	55
39	hypothetical protein [Neisseria gonorrhoeae]	WP_003693155.1	23 kDa	40
40	peptidoglycan DD-metalloendopeptidase family protein [Neisseria gonorrhoeae]	WP_025455948.1	35 kDa	55
41	phosphogluconate dehydratase [Neisseria gonorrhoeae]	WP_003688735.1	66 kDa	37
42	thiamine ABC transporter substrate-binding protein [Neisseria gonorrhoeae]	WP_003691948.1	36 kDa	45
43	TonB-dependent transferrin-binding protein TbpA [Neisseria gonorrhoeae]	WP_003695568.1	102 kDa	47
44	cell division protein FtsN [Neisseria gonorrhoeae]	WP_003687618.1	37 kDa	35
45	lytic murein transglycosylase B [Neisseria gonorrhoeae]	WP_003688898.1	40 kDa	39
46	lactoferrin/transferrin-binding protein LbpA [Neisseria gonorrhoeae]	WP_003687609.1	106 kDa	38
47	hypothetical protein [Neisseria gonorrhoeae]	WP_003689006.1	35 kDa	43
48	bifunctional peptide-methionine (S)-S-oxide reductase MsrA/peptide-methionine (R)-S-oxide reductase MsrB [Neisseria gonorrhoeae]	WP_003696288.1	58 kDa	40
49	TonB-dependent receptor [Neisseria gonorrhoeae]	WP_014580101.1	85 kDa	46
50	protein-disulfide reductase DsbD [Neisseria gonorrhoeae]	WP_003688310.1	66 kDa	37
51	carbonic anhydrase family protein [Neisseria gonorrhoeae]	WP_003688976.1	28 kDa	40
52	phospholipase A [Neisseria gonorrhoeae]	WP_003689377.1	43 kDa	42
53	2-oxoglutarate dehydrogenase complex dihydrolipoyllysine-residue succinyltransferase [Neisseria gonorrhoeae]	WP_003688405.1	42 kDa	44
54	DNA-directed RNA polymerase subunit beta [Neisseria gonorrhoeae]	WP_003690105.1	156 kDa	33
55	N-acetylmuramoyl-L-alanine amidase [Neisseria gonorrhoeae]	WP_010360693.1	45 kDa	37
56	MULTISPECIES: leucyl aminopeptidase [Neisseria]	WP_003689678.1	50 kDa	45
57	Cluster of outer membrane beta-barrel protein [Neisseria gonorrhoeae] (WP_017147143.1)	WP_017147143.1 [7]	26 kDa	28
58	zinc ABC transporter substrate-binding protein [Neisseria gonorrhoeae]	WP_003687468.1	33 kDa	37
59	MULTISPECIES: type I glyceraldehyde-3-phosphate dehydrogenase [Neisseria]	WP_003688087.1	36 kDa	35
60	carbamoyl-phosphate synthase large subunit [Neisseria gonorrhoeae]	WP_003687272.1	117 kDa	34
61	hypothetical protein [Neisseria gonorrhoeae]	WP_010355785.1	13 kDa	33
62	polyribonucleotide nucleotidyltransferase [Neisseria gonorrhoeae]	WP_003687731.1	76 kDa	40
63	adhesin MafA [Neisseria gonorrhoeae]	WP_003706509.1	35 kDa	33
64	hypothetical protein [Neisseria gonorrhoeae]	WP_017147190.1	108 kDa	24
65	Cluster of adhesin MafA [Neisseria gonorrhoeae] (WP_017147232.1)	WP_017147232.1 [2]	34 kDa	27
66	MULTISPECIES: polyamine ABC transporter substrate-binding protein [Neisseria]	WP_017147244.1	41 kDa	37
67	membrane protein [Neisseria gonorrhoeae]	WP_003687141.1	31 kDa	39
68	hypothetical protein [Neisseria gonorrhoeae]	WP_010358382.1	11 kDa	39
69	N-acetyllactosaminide alpha-2,3-sialyltransferase [Neisseria gonorrhoeae]	WP_003688007.1	44 kDa	33
70	MULTISPECIES: thiol:disulfide interchange protein DsbA/DsbL [Neisseria]	WP_003689902.1	25 kDa	35
71	DNA-directed RNA polymerase subunit alpha [Neisseria gonorrhoeae]	WP_003690059.1	36 kDa	31
72	transferrin-binding protein-like solute binding protein [Neisseria gonorrhoeae]	WP_017147241.1	75 kDa	21
73	phosphoenolpyruvate synthase [Neisseria gonorrhoeae]	WP_003687510.1	87 kDa	23
74	2,3-butanediol dehydrogenase [Neisseria gonorrhoeae]	WP_003694824.1	38 kDa	33
75	MULTISPECIES: VacJ family lipoprotein [Neisseria]	WP_003687107.1	29 kDa	34
76	hypothetical protein [Neisseria gonorrhoeae]	WP_003688487.1	15 kDa	34
77	hypothetical protein [Neisseria gonorrhoeae]	WP_003688807.1	9 kDa	27
78	lipopolysaccharide transport periplasmic protein LptA [Neisseria gonorrhoeae]	WP_003689542.1	18 kDa	31
79	phosphate acetyltransferase [Neisseria gonorrhoeae]	WP_017147129.1	52 kDa	29
80	DUF4198 domain-containing protein [Neisseria gonorrhoeae]	WP_003695051.1	30 kDa	28
81	autotransporter assembly complex protein TamA [Neisseria gonorrhoeae]	WP_003699262.1	68 kDa	27
82	MULTISPECIES: formate--tetrahydrofolate ligase [Neisseria]	WP_003687303.1	59 kDa	25
83	dihydrolipoyllysine-residue acetyltransferase [Neisseria gonorrhoeae]	WP_003688995.1	54 kDa	26
84	elongation factor G [Neisseria gonorrhoeae]	WP_003690097.1	77 kDa	18
85	cell division protein [Neisseria gonorrhoeae]	WP_003692015.1	29 kDa	25
86	acetate kinase [Neisseria gonorrhoeae]	WP_017146846.1	42 kDa	22
87	LD-carboxypeptidase [Neisseria gonorrhoeae]	WP_003695921.1	42 kDa	24
88	carboxypeptidase family protein [Neisseria gonorrhoeae]	WP_003688558.1	42 kDa	22
89	5-methyltetrahydropteroyltriglutamate--homocysteine S-methyltransferase [Neisseria gonorrhoeae]	WP_003695122.1	85 kDa	21
90	outer membrane beta-barrel protein [Neisseria gonorrhoeae]	WP_003695151.1	29 kDa	20
91	F0F1 ATP synthase subunit beta [Neisseria gonorrhoeae]	WP_003687157.1	50 kDa	21
92	MULTISPECIES: outer membrane lipoprotein chaperone LolA [Neisseria]	WP_003687518.1	22 kDa	21
93	argininosuccinate lyase [Neisseria gonorrhoeae]	WP_003687549.1	51 kDa	21
94	polymorphic toxin MafB class 2 [Neisseria gonorrhoeae]	WP_017147128.1	69 kDa	18
95	trigger factor [Neisseria gonorrhoeae]	WP_020997321.1	48 kDa	23
96	MULTISPECIES: fructose-bisphosphate aldolase class II [Neisseria]	WP_003687252.1	38 kDa	19
97	MULTISPECIES: transketolase [Neisseria]	WP_003688227.1	72 kDa	22
98	extracellular solute-binding protein [Neisseria gonorrhoeae]	WP_020997302.1	41 kDa	22
99	redoxin family protein [Neisseria gonorrhoeae]	WP_003688387.1	27 kDa	17
100	CsgG/HfaB family protein [Neisseria gonorrhoeae]	WP_003688573.1	24 kDa	19
101	DUF1311 domain-containing protein [Neisseria gonorrhoeae]	WP_003690156.1	37 kDa	15
102	F0F1 ATP synthase subunit alpha [Neisseria gonorrhoeae]	WP_003687154.1	55 kDa	19
103	methionine adenosyltransferase [Neisseria gonorrhoeae]	WP_003687370.1	42 kDa	16
104	lipoprotein [Neisseria gonorrhoeae]	WP_003687653.1	18 kDa	17
105	LysM peptidoglycan-binding domain-containing protein [Neisseria gonorrhoeae]	WP_003688929.1	72 kDa	17
106	outer membrane protein assembly factor BamE [Neisseria gonorrhoeae]	WP_003689992.1	14 kDa	19
107	outer membrane lipoprotein LolB [Neisseria gonorrhoeae]	WP_020997315.1	21 kDa	21
108	MULTISPECIES: cytochrome c5 family protein [Neisseria]	WP_002216672.1	29 kDa	13
109	hypothetical protein [Neisseria gonorrhoeae]	WP_003688540.1	12 kDa	15
110	SCO family protein [Neisseria gonorrhoeae]	WP_003689689.1	23 kDa	18
111	O-succinylhomoserine sulfhydrylase [Neisseria gonorrhoeae]	WP_003689744.1	42 kDa	18
112	50S ribosomal protein L1 [Neisseria gonorrhoeae]	WP_003690110.1	24 kDa	16
113	amidophosphoribosyltransferase [Neisseria gonorrhoeae]	WP_003694871.1	56 kDa	12
114	30S ribosomal protein S2 [Neisseria gonorrhoeae]	WP_003686861.1	27 kDa	20
115	MULTISPECIES: pilus assembly protein PilP [Neisseria]	WP_003687351.1	20 kDa	7
116	MULTISPECIES: lipooligosaccharide phosphoethanolamine transferase LptA [Neisseria]	WP_003689187.1	61 kDa	19
117	toxin-antitoxin system YwqK family antitoxin [Neisseria gonorrhoeae]	WP_003691604.1	28 kDa	13
118	CNP1-like family protein [Neisseria gonorrhoeae]	WP_003692687.1	23 kDa	14
119	ribose-phosphate pyrophosphokinase [Neisseria gonorrhoeae]	WP_003694961.1	35 kDa	13
120	DegQ family serine endoprotease [Neisseria gonorrhoeae]	WP_003687423.1	53 kDa	11
121	MULTISPECIES: outer membrane protein assembly factor BamD [Neisseria]	WP_003687645.1	31 kDa	16
122	TlpA family protein disulfide reductase [Neisseria gonorrhoeae]	WP_003688077.1	18 kDa	14
123	2-oxoglutarate dehydrogenase E1 component [Neisseria gonorrhoeae]	WP_003688404.1	105 kDa	16
124	50S ribosomal protein L3 [Neisseria gonorrhoeae]	WP_003690089.1	23 kDa	14
125	multidrug efflux RND transporter periplasmic adaptor subunit MtrC [Neisseria gonorrhoeae]	WP_003695676.1	43 kDa	17
126	phosphoenolpyruvate carboxylase [Neisseria gonorrhoeae]	WP_017147179.1	101 kDa	7
127	TonB-dependent receptor [Neisseria gonorrhoeae]	WP_025463973.1	104 kDa	8
128	TonB-dependent receptor [Neisseria gonorrhoeae]	WP_003689008.1	129 kDa	4
129	L,D-transpeptidase family protein [Neisseria gonorrhoeae]	WP_003689364.1	38 kDa	13
130	SurA N-terminal domain-containing protein [Neisseria gonorrhoeae]	WP_003695299.1	57 kDa	10
131	aminomethyl-transferring glycine dehydrogenase [Neisseria gonorrhoeae]	WP_003695725.1	104 kDa	15
132	bifunctional proline dehydrogenase/L-glutamate gamma-semialdehyde dehydrogenase PutA [Neisseria gonorrhoeae]	WP_017147237.1	130 kDa	12
133	dihydrolipoyl dehydrogenase [Neisseria gonorrhoeae]	WP_003688406.1	50 kDa	14
134	alcohol dehydrogenase AdhP [Neisseria gonorrhoeae]	WP_003693676.1	37 kDa	15
135	co-chaperone GroES [Neisseria gonorrhoeae]	WP_003687059.1	10 kDa	13
136	phospholipid-binding protein MlaC [Neisseria gonorrhoeae]	WP_003687105.1	21 kDa	14
137	30S ribosomal protein S1 [Neisseria gonorrhoeae]	WP_003688934.1	61 kDa	6
138	3-oxoacyl-ACP reductase FabG [Neisseria gonorrhoeae]	WP_003690463.1	26 kDa	15
139	NADH-ubiquinone oxidoreductase [Neisseria gonorrhoeae]	WP_003692680.1	46 kDa	11
140	ATP-dependent chaperone ClpB [Neisseria gonorrhoeae]	WP_003695056.1	95 kDa	9
141	hypothetical protein [Neisseria gonorrhoeae]	WP_010357455.1	68 kDa	16
142	WP_003688895.1-DECOY	WP_003688895.1-DECOY	?	11
143	MULTISPECIES: 30S ribosomal protein S5 [Neisseria]	WP_002215445.1	18 kDa	10
144	TlpA family protein disulfide reductase [Neisseria gonorrhoeae]	WP_003687111.1	18 kDa	11
145	4-hydroxy-tetrahydrodipicolinate synthase [Neisseria gonorrhoeae]	WP_003688354.1	31 kDa	12
146	YdgA family protein [Neisseria gonorrhoeae]	WP_003688997.1	57 kDa	9
147	PFL family protein [Neisseria gonorrhoeae]	WP_003691602.1	46 kDa	12
148	3-methyl-2-oxobutanoate hydroxymethyltransferase [Neisseria gonorrhoeae]	WP_003687894.1	28 kDa	5
149	dihydrolipoyl dehydrogenase [Neisseria gonorrhoeae]	WP_003688996.1	62 kDa	11
150	YceI family protein [Neisseria gonorrhoeae]	WP_003689000.1	20 kDa	10
151	polyamine ABC transporter substrate-binding protein [Neisseria gonorrhoeae]	WP_003689720.1	42 kDa	8
152	50S ribosomal protein L6 [Neisseria gonorrhoeae]	WP_003690068.1	19 kDa	10
153	transferrin-binding protein-like solute binding protein [Neisseria gonorrhoeae]	WP_003696367.1	44 kDa	10
154	OmpA family protein [Neisseria gonorrhoeae]	WP_003705684.1	23 kDa	12
155	patatin-like phospholipase family protein [Neisseria gonorrhoeae]	WP_010355679.1	31 kDa	15
156	glutamine-hydrolyzing GMP synthase [Neisseria gonorrhoeae]	WP_003687175.1	58 kDa	7
157	succinate--CoA ligase subunit alpha [Neisseria gonorrhoeae]	WP_003688409.1	31 kDa	9
158	DNA gyrase subunit A [Neisseria gonorrhoeae]	WP_003688895.1	101 kDa	5
159	copper chaperone PCu(A)C [Neisseria gonorrhoeae]	WP_003689657.1	17 kDa	5
160	TonB-dependent receptor [Neisseria gonorrhoeae]	WP_003687055.1	80 kDa	3
161	DNA polymerase I [Neisseria gonorrhoeae]	WP_003687077.1	102 kDa	4
162	membrane protein insertase YidC [Neisseria gonorrhoeae]	WP_003687191.1	61 kDa	9
163	pilus assembly protein PilM [Neisseria gonorrhoeae]	WP_003687356.1	41 kDa	8
164	inorganic diphosphatase [Neisseria gonorrhoeae]	WP_003687553.1	20 kDa	11
165	argininosuccinate synthase [Neisseria gonorrhoeae]	WP_003688135.1	50 kDa	10
166	50S ribosomal protein L5 [Neisseria gonorrhoeae]	WP_003690070.1	20 kDa	5
167	DUF560 domain-containing protein [Neisseria gonorrhoeae]	WP_003691365.1	57 kDa	7
168	2-hydroxyacid dehydrogenase [Neisseria gonorrhoeae]	WP_003691673.1	37 kDa	4
169	MULTISPECIES: phosphoethanolamine transferase [Neisseria]	WP_003693549.1	61 kDa	5
170	pyridoxine 5'-phosphate synthase [Neisseria gonorrhoeae]	WP_003695556.1	27 kDa	11
171	hypothetical protein [Neisseria gonorrhoeae]	WP_003696190.1	17 kDa	10
172	MULTISPECIES: nitrite reductase, copper-containing [Neisseria]	WP_014580268.1	41 kDa	9
173	GTP cyclohydrolase I FolE2 [Neisseria gonorrhoeae]	WP_017146743.1	34 kDa	9
174	MULTISPECIES: nucleotide exchange factor GrpE [Neisseria]	WP_002214370.1	21 kDa	5
175	MULTISPECIES: cytochrome c [Neisseria]	WP_003688008.1	16 kDa	7
176	MULTISPECIES: hypothetical protein [Neisseria]	WP_003688111.1	17 kDa	10
177	bifunctional aconitate hydratase 2/2-methylisocitrate dehydratase [Neisseria gonorrhoeae]	WP_003689681.1	93 kDa	8
178	branched-chain-amino-acid transaminase [Neisseria gonorrhoeae]	WP_003689799.1	36 kDa	7
179	acyl carrier protein [Neisseria gonorrhoeae]	WP_003689968.1	9 kDa	12
180	WP_003690105.1-DECOY	WP_003690105.1-DECOY	?	6
181	PilT/PilU family type 4a pilus ATPase [Neisseria gonorrhoeae]	WP_003690199.1	46 kDa	6
182	valine--tRNA ligase [Neisseria gonorrhoeae]	WP_003696189.1	106 kDa	8
183	MULTISPECIES: leucine--tRNA ligase [Neisseria]	WP_012503319.1	98 kDa	6
184	adenylosuccinate synthase [Neisseria gonorrhoeae]	WP_020997314.1	46 kDa	5
185	siderophore ABC transporter substrate-binding protein [Neisseria gonorrhoeae]	WP_003687054.1	34 kDa	4
186	lytic transglycosylase domain-containing protein [Neisseria gonorrhoeae]	WP_003687130.1	68 kDa	6
187	hypothetical protein [Neisseria gonorrhoeae]	WP_003687850.1	27 kDa	8
188	pilus assembly protein [Neisseria gonorrhoeae]	WP_003687918.1	22 kDa	10
189	dihydrolipoyl dehydrogenase [Neisseria gonorrhoeae]	WP_003688389.1	51 kDa	9
190	type IV pilus biogenesis/stability protein PilW [Neisseria gonorrhoeae]	WP_003688950.1	28 kDa	7
191	agmatinase [Neisseria gonorrhoeae]	WP_003689368.1	34 kDa	9
192	MULTISPECIES: cell division protein FtsZ [Neisseria]	WP_003689432.1	42 kDa	4
193	50S ribosomal protein L10 [Neisseria gonorrhoeae]	WP_003690107.1	18 kDa	8
194	D-alanyl-D-alanine carboxypeptidase/D-alanyl-D-alanine-endopeptidase [Neisseria gonorrhoeae]	WP_003694761.1	51 kDa	8
195	PilW family protein [Neisseria gonorrhoeae]	WP_003694978.1	34 kDa	6
196	cytochrome-c oxidase, cbb3-type subunit III [Neisseria gonorrhoeae]	WP_003695664.1	48 kDa	7
197	phospholipase D family protein [Neisseria gonorrhoeae]	WP_010358244.1	57 kDa	9
198	Cluster of MafB family polymorphic toxin [Neisseria gonorrhoeae] (WP_017147231.1)	WP_017147231.1 [2]	52 kDa	2
199	MULTISPECIES: membrane integrity-associated transporter subunit PqiC [Neisseria]	WP_003691649.1	19 kDa	4
200	MULTISPECIES: 50S ribosomal protein L16 [Neisseria]	WP_002215430.1	16 kDa	8
201	protein translocase subunit SecD [Neisseria gonorrhoeae]	WP_003687495.1	67 kDa	3
202	MULTISPECIES: peptidylprolyl isomerase [Neisseria]	WP_003687796.1	19 kDa	7
203	ADP-forming succinate--CoA ligase subunit beta [Neisseria gonorrhoeae]	WP_003688408.1	41 kDa	6
204	ribonucleoside-diphosphate reductase subunit alpha [Neisseria gonorrhoeae]	WP_003688923.1	85 kDa	4
205	MacA family efflux pump subunit [Neisseria gonorrhoeae]	WP_003689303.1	42 kDa	6
206	2,3-diphosphoglycerate-dependent phosphoglycerate mutase [Neisseria gonorrhoeae]	WP_003689726.1	26 kDa	5
207	penicillin-binding protein 1A [Neisseria gonorrhoeae]	WP_003690571.1	88 kDa	5
208	MULTISPECIES: 50S ribosomal protein L21 [Neisseria]	WP_003691838.1	11 kDa	7
209	signal recognition particle-docking protein FtsY [Neisseria gonorrhoeae]	WP_003696286.1	44 kDa	7
210	MULTISPECIES: protease HtpX [Neisseria]	WP_010357358.1	30 kDa	5
211	biosynthetic-type acetolactate synthase large subunit [Neisseria gonorrhoeae]	WP_003689687.1	63 kDa	3
212	MULTISPECIES: 50S ribosomal protein L19 [Neisseria]	WP_002217809.1	14 kDa	8
213	cell division protein FtsA [Neisseria gonorrhoeae]	WP_003689434.1	44 kDa	5
214	acetyl-CoA carboxylase biotin carboxylase subunit [Neisseria gonorrhoeae]	WP_003687264.1	50 kDa	5
215	MULTISPECIES: cytochrome c4 [Neisseria]	WP_003687359.1	22 kDa	7
216	DUF302 domain-containing protein [Neisseria gonorrhoeae]	WP_003687780.1	17 kDa	5
217	serine hydroxymethyltransferase [Neisseria gonorrhoeae]	WP_003688533.1	45 kDa	6
218	translational GTPase TypA [Neisseria gonorrhoeae]	WP_003688609.1	67 kDa	4
219	50S ribosomal protein L25/general stress protein Ctc [Neisseria gonorrhoeae]	WP_003694964.1	21 kDa	8
220	MULTISPECIES: phosphoserine transaminase [Neisseria]	WP_003695923.1	41 kDa	5
221	2-isopropylmalate synthase [Neisseria gonorrhoeae]	WP_003704087.1	64 kDa	7
222	phosphoribosylformylglycinamidine synthase [Neisseria gonorrhoeae]	WP_017147280.1	143 kDa	4
223	D-lactate dehydrogenase [Neisseria gonorrhoeae]	WP_003688490.1	63 kDa	2
224	50S ribosomal protein L24 [Neisseria gonorrhoeae]	WP_003690072.1	12 kDa	8
225	MULTISPECIES: bacterioferritin [Neisseria]	WP_002213535.1	18 kDa	8
226	MULTISPECIES: redox-regulated ATPase YchF [Neisseria]	WP_003687306.1	39 kDa	8
227	MULTISPECIES: tyrosine--tRNA ligase [Neisseria]	WP_003687313.1	47 kDa	4
228	serine hydrolase [Neisseria gonorrhoeae]	WP_003687718.1	34 kDa	4
229	FixH family protein [Neisseria gonorrhoeae]	WP_003688232.1	21 kDa	5
230	hypothetical protein [Neisseria gonorrhoeae]	WP_003688538.1	10 kDa	5
231	thioredoxin-disulfide reductase [Neisseria gonorrhoeae]	WP_003688968.1	34 kDa	4
232	proline--tRNA ligase [Neisseria gonorrhoeae]	WP_003688993.1	63 kDa	4
233	MULTISPECIES: DUF3108 domain-containing protein [Neisseria]	WP_003689669.1	24 kDa	4
234	DUF560 domain-containing protein [Neisseria gonorrhoeae]	WP_003689846.1	57 kDa	3
235	50S ribosomal protein L2 [Neisseria gonorrhoeae]	WP_003690083.1	30 kDa	6
236	50S ribosomal protein L4 [Neisseria gonorrhoeae]	WP_003690088.1	23 kDa	8
237	50S ribosomal protein L11 [Neisseria gonorrhoeae]	WP_003690112.1	15 kDa	4
238	glutamine-hydrolyzing carbamoyl-phosphate synthase small subunit [Neisseria gonorrhoeae]	WP_003694721.1	41 kDa	6
239	protein-export chaperone SecB [Neisseria gonorrhoeae]	WP_003694765.1	16 kDa	7
240	transaldolase [Neisseria gonorrhoeae]	WP_003695503.1	37 kDa	3
241	methionine--tRNA ligase [Neisseria gonorrhoeae]	WP_003696311.1	77 kDa	5
242	MULTISPECIES: inorganic phosphate transporter [Neisseria]	WP_003693510.1	57 kDa	4
243	ATP-dependent Clp protease ATP-binding subunit ClpX [Neisseria gonorrhoeae]	WP_003691289.1	45 kDa	2
244	MULTISPECIES: 50S ribosomal protein L18 [Neisseria]	WP_002215441.1	13 kDa	5
245	MULTISPECIES: enoyl-ACP reductase FabI [Neisseria]	WP_002223367.1	28 kDa	4
246	3'-5' exonuclease [Neisseria gonorrhoeae]	WP_003686851.1	31 kDa	5
247	malate:quinone oxidoreductase [Neisseria gonorrhoeae]	WP_003686866.1	54 kDa	7
248	3-isopropylmalate dehydrogenase, partial [Neisseria gonorrhoeae]	WP_003688811.1	39 kDa	6
249	30S ribosomal protein S3 [Neisseria gonorrhoeae]	WP_003690079.1	26 kDa	3
250	NADP-dependent isocitrate dehydrogenase [Neisseria gonorrhoeae]	WP_003690946.1	80 kDa	4
251	chorismate synthase [Neisseria gonorrhoeae]	WP_003691663.1	39 kDa	4
252	Asp-tRNA(Asn)/Glu-tRNA(Gln) amidotransferase subunit GatA [Neisseria gonorrhoeae]	WP_003695392.1	51 kDa	6
253	septum site-determining protein MinD [Neisseria gonorrhoeae]	WP_003696194.1	30 kDa	4
254	murein transglycosylase A [Neisseria gonorrhoeae]	WP_003696304.1	48 kDa	3
255	aminopeptidase P family protein [Neisseria gonorrhoeae]	WP_010360673.1	65 kDa	6
256	MULTISPECIES: 30S ribosomal protein S11 [Neisseriaceae]	WP_002216249.1	14 kDa	5
257	MULTISPECIES: F0F1 ATP synthase subunit gamma [Neisseria]	WP_002218049.1	33 kDa	5
258	MULTISPECIES: preprotein translocase subunit YajC [Neisseria]	WP_003687494.1	10 kDa	5
259	30S ribosomal protein S12 [Neisseria gonorrhoeae]	WP_003690100.1	14 kDa	3
260	four-helix bundle copper-binding protein [Neisseria gonorrhoeae]	WP_003689877.1	16 kDa	6
261	MULTISPECIES: 30S ribosomal protein S9 [Neisseria]	WP_003686946.1	14 kDa	5
262	MULTISPECIES: haemoglobin-haptoglobin-utilization protein HupB [Neisseria]	WP_003687084.1	91 kDa	3
263	triose-phosphate isomerase [Neisseria gonorrhoeae]	WP_003687222.1	28 kDa	4
264	hypothetical protein [Neisseria gonorrhoeae]	WP_003687855.1	12 kDa	6
265	dihydroxy-acid dehydratase [Neisseria gonorrhoeae]	WP_003688598.1	67 kDa	4
266	Asp-tRNA(Asn)/Glu-tRNA(Gln) amidotransferase subunit GatB [Neisseria gonorrhoeae]	WP_003688837.1	52 kDa	4
267	3-deoxy-8-phosphooctulonate synthase [Neisseria gonorrhoeae]	WP_003688911.1	31 kDa	3
268	aspartate--tRNA ligase [Neisseria gonorrhoeae]	WP_003689374.1	68 kDa	3
269	Rne/Rng family ribonuclease [Neisseria gonorrhoeae]	WP_003690337.1	102 kDa	4
270	hypothetical protein [Neisseria gonorrhoeae]	WP_003690747.1	17 kDa	3
271	MULTISPECIES: type I restriction enzyme HsdR N-terminal domain-containing protein [Neisseria]	WP_003691428.1	44 kDa	3
272	type IV pilus modification protein PilV [Neisseria gonorrhoeae]	WP_003694976.1	22 kDa	3
273	3,4-dihydroxy-2-butanone-4-phosphate synthase [Neisseria gonorrhoeae]	WP_014580213.1	48 kDa	2
274	aspartate/tyrosine/aromatic aminotransferase [Neisseria gonorrhoeae]	WP_020997381.1	44 kDa	4
275	helix-hairpin-helix domain-containing protein [Neisseria gonorrhoeae]	WP_162098120.1	13 kDa	3
276	MULTISPECIES: type IV pilus twitching motility protein PilT [Neisseria]	WP_003690200.1	38 kDa	2
277	acyl-CoA/acyl-ACP dehydrogenase [Neisseria gonorrhoeae]	WP_003703925.1	54 kDa	2
278	MULTISPECIES: rhodanese-like domain-containing protein [Neisseria]	WP_003687781.1	13 kDa	3
279	serine--tRNA ligase [Neisseria gonorrhoeae]	WP_003695721.1	48 kDa	2
280	nitrous oxide reductase accessory protein NosL [Neisseria gonorrhoeae]	WP_003689238.1	18 kDa	3
281	glutathione S-transferase N-terminal domain-containing protein [Neisseria gonorrhoeae]	WP_003687122.1	23 kDa	4
282	Ppx/GppA family phosphatase [Neisseria gonorrhoeae]	WP_003690989.1	56 kDa	2
283	cell division protein ZipA [Neisseria gonorrhoeae]	WP_003687577.1	47 kDa	4
284	bacterioferritin [Neisseria gonorrhoeae]	WP_003688620.1	18 kDa	3
285	ferredoxin--NADP reductase [Neisseria gonorrhoeae]	WP_003688792.1	29 kDa	5
286	2,3,4,5-tetrahydropyridine-2,6-dicarboxylate N-succinyltransferase [Neisseria gonorrhoeae]	WP_003689804.1	29 kDa	3
287	aspartate ammonia-lyase [Neisseria gonorrhoeae]	WP_003691363.1	51 kDa	4
288	OmpH family outer membrane protein [Neisseria gonorrhoeae]	WP_003694313.1	19 kDa	3
289	translation elongation factor 4 [Neisseria gonorrhoeae]	WP_003694904.1	66 kDa	5
290	hypothetical protein [Neisseria gonorrhoeae]	WP_003695506.1	43 kDa	3
291	DNA topoisomerase IV subunit A [Neisseria gonorrhoeae]	WP_003689727.1	84 kDa	2
292	homoserine dehydrogenase [Neisseria gonorrhoeae]	WP_003695291.1	47 kDa	4
293	glutamate-1-semialdehyde 2,1-aminomutase [Neisseria gonorrhoeae]	WP_003692485.1	45 kDa	4
294	ATP-dependent zinc metalloprotease FtsH [Neisseria gonorrhoeae]	WP_003687806.1	72 kDa	2
295	peptide deformylase [Neisseria gonorrhoeae]	WP_003705347.1	21 kDa	4
296	endopeptidase La [Neisseria gonorrhoeae]	WP_003688644.1	91 kDa	2
297	lipooligosaccharide phosphoethanolamine transferase [Neisseria gonorrhoeae]	WP_162098507.1	59 kDa	2
298	signal peptidase I [Neisseria gonorrhoeae]	WP_003687750.1	38 kDa	4
299	adenylosuccinate lyase [Neisseria gonorrhoeae]	WP_003696130.1	51 kDa	2
300	MULTISPECIES: 50S ribosomal protein L27 [Neisseria]	WP_003689821.1	10 kDa	5
301	sodium-dependent transporter [Neisseria gonorrhoeae]	WP_003690399.1 (+1)	57 kDa	4
302	MULTISPECIES: 30S ribosomal protein S4 [Neisseria]	WP_002215455.1	23 kDa	4
303	acetyl-CoA carboxylase carboxyltransferase subunit alpha [Neisseria gonorrhoeae]	WP_003688588.1	35 kDa	3
304	energy transducer TonB [Neisseria gonorrhoeae]	WP_003693736.1	29 kDa	3
305	glutathione synthase [Neisseria gonorrhoeae]	WP_003689659.1	35 kDa	2
306	elongation factor Ts [Neisseria gonorrhoeae]	WP_003686860.1	30 kDa	4
307	single-stranded DNA-binding protein [Neisseria gonorrhoeae]	WP_003695064.1	19 kDa	4
308	type I DNA topoisomerase [Neisseria gonorrhoeae]	WP_003696216.1	87 kDa	2
309	beta-ketoacyl-ACP synthase II [Neisseria gonorrhoeae]	WP_003689969.1	43 kDa	4
310	MULTISPECIES: UMP kinase [Neisseriaceae]	WP_003686859.1	26 kDa	2
311	RIP metalloprotease RseP [Neisseria gonorrhoeae]	WP_003690033.1	48 kDa	2
312	type 4a pilus biogenesis protein PilO [Neisseria gonorrhoeae]	WP_003694754.1	23 kDa	2
313	DUF4189 domain-containing protein [Neisseria gonorrhoeae]	WP_003688962.1	17 kDa	3
314	recombinase RecA [Neisseria gonorrhoeae]	WP_003688695.1	38 kDa	2
315	MULTISPECIES: HU family DNA-binding protein [Neisseria]	WP_003688640.1	9 kDa	3
316	50S ribosomal protein L7/L12 [Neisseria gonorrhoeae]	WP_003690106.1	13 kDa	2
317	glutamate--tRNA ligase [Neisseria gonorrhoeae]	WP_003688079.1	52 kDa	2
318	30S ribosomal protein S6 [Neisseria gonorrhoeae]	WP_003695428.1	14 kDa	2
319	DUF560 domain-containing protein [Neisseria gonorrhoeae]	WP_003687087.1	56 kDa	3
320	hypothetical protein [Neisseria gonorrhoeae]	WP_003691259.1	13 kDa	2
321	TonB-dependent siderophore receptor [Neisseria gonorrhoeae]	WP_003694692.1	80 kDa	2
322	M3 family metallopeptidase [Neisseria gonorrhoeae]	WP_003689978.1	76 kDa	2
323	MULTISPECIES: apolipoprotein N-acyltransferase [Neisseria]	WP_003687663.1	57 kDa	2
324	arginine--tRNA ligase [Neisseria gonorrhoeae]	WP_003695114.1	63 kDa	2
325	porphobilinogen synthase [Neisseria gonorrhoeae]	WP_003687809.1	37 kDa	2
326	MULTISPECIES: 50S ribosomal protein L9 [Neisseria]	WP_002232586.1	16 kDa	3
327	ADP-glyceromanno-heptose 6-epimerase [Neisseria gonorrhoeae]	WP_003694937.1	38 kDa	2
328	nitronate monooxygenase family protein [Neisseria gonorrhoeae]	WP_003691002.1	42 kDa	2
329	hypothetical protein [Neisseria gonorrhoeae]	WP_003690987.1	19 kDa	2
330	hypothetical protein [Neisseria gonorrhoeae]	WP_010360393.1	11 kDa	3
331	WP_003695700.1-DECOY	WP_003695700.1-DECOY	?	3
332	C40 family peptidase [Neisseria gonorrhoeae]	WP_010358242.1	19 kDa	3
333	MULTISPECIES: phosphate acyltransferase PlsX [Neisseria]	WP_003687182.1	37 kDa	2
334	CTP synthase [Neisseria gonorrhoeae]	WP_003689652.1	60 kDa	2
335	MULTISPECIES: adenylate kinase [Neisseria]	WP_003687832.1	23 kDa	2
336	helix-turn-helix domain-containing protein [Neisseria gonorrhoeae]	WP_003686868.1	11 kDa	2
337	MULTISPECIES: 30S ribosomal protein S15 [Neisseria]	WP_002217790.1	10 kDa	2
338	sodium:alanine symporter family protein [Neisseria gonorrhoeae]	WP_003690336.1	52 kDa	2
339	MULTISPECIES: DUF4177 domain-containing protein [Neisseria]	WP_002218233.1	8 kDa	2
340	tryptophan synthase subunit beta [Neisseria gonorrhoeae]	WP_003687637.1	43 kDa	2
341	carbon starvation protein A [Neisseria gonorrhoeae]	WP_003688167.1	74 kDa	2
342	dCTP deaminase [Neisseria gonorrhoeae]	WP_003687863.1	21 kDa	2

## Sheet: Figs. 1A and 1B
Gene	log2FC	p-value	FDR
ATP5J2-PTCD1	9.69	3.87e-34	4.52e-31
NOS2	5.87	2e-10	2.51e-08
IL17C	5.27	1.23e-13	2.33e-11
CCL4L1	5.2	2.43e-44	6.37e-41
CCL4L2	5.2	2.52e-44	6.37e-41
ST20-MTHFS	5.13	0.000216	0.00722
CCL3	4.81	5.91e-107	8.97e-103
CCL4	4.54	1.8e-92	1.36e-88
IL2RA	4.36	4.66e-28	2.95e-25
CXCL1	4.13	1.9e-33	2.06e-30
TSLP	4.02	3.52e-10	4.21e-08
CXCL6	3.99	4.08e-43	8.85e-40
KRT6B	3.96	3.57e-10	4.23e-08
CXCL10	3.94	1.33e-07	1.01e-05
CCL8	3.92	2.95e-14	6.39e-12
SELE	3.8	6.21e-16	1.55e-13
CSF3	3.69	1.5e-49	5.71e-46
CCL20	3.64	7.96e-14	1.63e-11
CCL3L3	3.57	6.74e-06	0.000361
IL1B	3.5	6.66e-30	5.05e-27
CXCL11	3.45	0.000136	0.00484
CYP24A1	3.34	5.87e-58	2.97e-54
SERPINB4	3.34	2.93e-27	1.78e-24
SLAMF1	3.25	1.95e-18	6.31e-16
EREG	3.14	2.84e-41	5.39e-38
IL6	3.13	9.76e-14	1.98e-11
TNIP3	3.13	2.57e-12	4.24e-10
IL19	3.07	2.24e-07	1.66e-05
CXCL2	2.99	3.79e-17	1.05e-14
SLAMF7	2.92	1.16e-19	4.41e-17
NEURL3	2.89	4.23e-09	4.09e-07
BCL2A1	2.86	3.91e-25	2.2e-22
IL20	2.86	1.26e-11	1.83e-09
FCAMR	2.85	4.7e-07	3.32e-05
IL8	2.82	5.74e-20	2.23e-17
CCL2	2.81	1.51e-28	1.04e-25
IL1A	2.78	8.85e-13	1.54e-10
DEFB4A	2.72	4.18e-16	1.08e-13
CXCL3	2.71	8.75e-18	2.46e-15
IL10	2.66	8.83e-15	2e-12
CDRT4	2.65	3.82e-05	0.0017
TNF	2.57	3.55e-16	9.46e-14
OASL	2.51	1.44e-19	5.2e-17
PTGS2	2.51	1.5e-09	1.61e-07
CLEC4E	2.49	2.04e-08	1.79e-06
CXCL5	2.47	3.43e-40	5.78e-37
UBD	2.47	1.41e-11	2.05e-09
IL23A	2.46	8.95e-15	2e-12
GBP1P1	2.41	9.33e-08	7.34e-06
G0S2	2.4	1.8e-32	1.82e-29
CX3CL1	2.4	6e-18	1.75e-15
TNFAIP2	2.39	2.77e-32	2.63e-29
SERPINB3	2.39	3.03e-22	1.59e-19
CCL7	2.38	5.17e-16	1.31e-13
PTX3	2.35	4.87e-35	6.71e-32
OAS2	2.34	5.26e-21	2.16e-18
TNFAIP6	2.25	2.72e-12	4.44e-10
CFB	2.24	7.98e-32	7.12e-29
ICAM1	2.23	1.03e-21	4.72e-19
SLC2A6	2.23	4.16e-13	7.43e-11
ADAMTS9	2.21	7.8e-22	3.82e-19
ADORA2A	2.21	8.37e-17	2.27e-14
IL24	2.21	2.32e-11	3.17e-09
MX2	2.11	2.54e-11	3.44e-09
TRAF1	2.1	3.87e-29	2.8e-26
SAA2	2.09	2.52e-38	3.82e-35
LRRC55	2.07	2.94e-12	4.69e-10
DUOX2	2.07	1.56e-09	1.66e-07
SLC39A8	2.07	7.35e-09	6.81e-07
GBP1	2.05	5.24e-08	4.34e-06
CXCL9	2.05	1.02e-06	6.74e-05
UNC13A	2.02	5.42e-09	5.14e-07
LTB	2.02	1.45e-06	8.95e-05
PI3	2.01	2.12e-34	2.68e-31
CMPK2	2.01	4.51e-12	6.99e-10
CD274	1.99	2e-11	2.81e-09
BATF2	1.99	1.43e-05	0.000717
HSD11B1	1.97	1.9e-28	1.26e-25
TMEM171	1.97	2.41e-12	4.07e-10
SIGLEC14	1.96	7.99e-05	0.0031
C15orf48	1.95	1.44e-18	4.86e-16
IDO1	1.94	2.18e-13	3.98e-11
VCAM1	1.93	1.35e-21	6.03e-19
SERPINB2	1.93	4.07e-12	6.43e-10
GBP4	1.93	4.26e-12	6.67e-10
SLC6A14	1.92	1.17e-15	2.81e-13
OAS3	1.91	8.6e-16	2.1e-13
RND1	1.91	5.98e-12	8.89e-10
EBI3	1.91	2.22e-06	0.000132
VNN1	1.9	2.69e-21	1.14e-18
IFI44L	1.9	7.53e-10	8.47e-08
GZMB	1.9	2.28e-08	1.97e-06
OLFM4	1.88	9.03e-05	0.00346
CSF1	1.85	1.84e-18	6.08e-16
NOD2	1.85	2.4e-07	1.76e-05
SOD2	1.84	2.32e-21	1.01e-18
TNFRSF6B	1.84	2.63e-09	2.68e-07
MMP3	1.82	3.13e-10	3.77e-08
LIF	1.81	3.83e-16	1e-13
CCR7	1.8	8.23e-10	9.18e-08
C8orf4	1.8	3.61e-09	3.58e-07
NIPAL4	1.8	4.3e-07	3.05e-05
TNFRSF9	1.78	7.07e-12	1.04e-09
VNN3	1.76	5.07e-18	1.51e-15
S100A9	1.75	1.73e-11	2.45e-09
GBP5	1.74	2.88e-05	0.00132
ALOX15B	1.74	0.000179	0.00615
PTAFR	1.73	7.25e-13	1.28e-10
IRAK2	1.72	4.32e-26	2.52e-23
ALAS2	1.71	9.14e-05	0.00349
OAS1	1.7	1.47e-11	2.1e-09
MMP12	1.7	1.95e-05	0.00093
IFI44	1.67	1.17e-13	2.25e-11
RXFP1	1.66	5.23e-12	7.86e-10
GPR84	1.64	0.000134	0.00478
ETV7	1.62	1.36e-08	1.21e-06
FST	1.62	5.95e-08	4.86e-06
IL1RN	1.59	3.07e-31	2.45e-28
NFKBIA	1.57	1.09e-14	2.4e-12
PLAU	1.55	9.97e-32	8.41e-29
SDC4	1.55	2.48e-09	2.58e-07
C1QTNF1	1.54	4.71e-15	1.12e-12
RSAD2	1.54	1.49e-13	2.75e-11
TNFAIP3	1.54	2.59e-09	2.65e-07
SAA4	1.54	7.42e-05	0.00295
GCH1	1.52	2.25e-10	2.77e-08
GJB2	1.51	7.92e-18	2.27e-15
RASGRP1	1.51	8.27e-15	1.9e-12
HMGN2P46	1.5	2.76e-05	0.00128
CSF2RB	1.49	1.38e-06	8.7e-05
MX1	1.47	3.29e-11	4.34e-09
TNFAIP8	1.47	1.21e-10	1.56e-08
KLHDC7B	1.47	0.000492	0.0145
PPAP2B	1.46	4.15e-14	8.87e-12
EPSTI1	1.45	4.3e-10	4.98e-08
CD40	1.43	9.85e-21	3.94e-18
IRAK3	1.43	2.86e-08	2.44e-06
IFIT1	1.43	1.54e-05	0.00076
CNGB1	1.43	0.000125	0.00451
SAA1	1.41	4.62e-22	2.34e-19
PSTPIP2	1.41	4.06e-10	4.74e-08
HCK	1.41	3.13e-07	2.24e-05
MSC	1.41	4.06e-06	0.00023
IL4I1	1.4	1.32e-19	4.88e-17
NFKBIZ	1.4	4.96e-15	1.16e-12
SAMD9L	1.4	1.12e-09	1.24e-07
CBR3	1.38	5.26e-08	4.34e-06
TNFRSF11B	1.37	1e-21	4.72e-19
ZC3H12A	1.37	7.22e-10	8.18e-08
CCL22	1.36	3.9e-05	0.00171
ALDH1A3	1.35	2.71e-22	1.47e-19
BIRC3	1.35	1.35e-13	2.54e-11
NAMPT	1.35	2.94e-12	4.69e-10
RIPK2	1.34	1.22e-06	7.82e-05
HCAR2	1.34	1.94e-05	0.000925
CTAGE15P	1.34	0.00055	0.0158
TLR2	1.31	2.03e-19	7.18e-17
SEMA7A	1.31	2.31e-10	2.83e-08
IRF1	1.31	2.54e-09	2.62e-07
XAF1	1.31	7.36e-09	6.81e-07
IL11	1.31	1.1e-07	8.48e-06
GBP3	1.3	4.58e-10	5.26e-08
RCSD1	1.29	1.31e-08	1.19e-06
MMP1	1.27	1.27e-09	1.38e-07
INHBA	1.27	8.33e-06	0.000438
BATF3	1.27	0.000242	0.00793
IL7R	1.26	1.11e-06	7.23e-05
BMP2	1.24	7.88e-11	1.02e-08
CCL5	1.24	1.83e-09	1.92e-07
PLEK	1.22	1.05e-05	0.000539
PRF1	1.22	9.72e-05	0.00365
IL15RA	1.21	3.1e-18	9.6e-16
NAV3	1.21	5.24e-09	5.01e-07
KYNU	1.21	9.94e-08	7.77e-06
FAM124A	1.21	5.59e-06	0.000307
CCRL2	1.21	5.76e-05	0.00239
LOC100506801	1.21	0.000734	0.02
PTGES	1.2	8.17e-19	2.82e-16
DDX58	1.2	2.85e-18	9e-16
TAP1	1.2	1.11e-13	2.16e-11
IKBKE	1.2	3.2e-11	4.26e-09
ELOVL7	1.2	6.1e-08	4.93e-06
BDKRB1	1.2	1.36e-05	0.000689
HILPDA	1.19	9.06e-08	7.16e-06
AQP9	1.18	6.58e-07	4.48e-05
STAT4	1.18	3.39e-05	0.00154
TRIM31	1.18	0.000122	0.00444
C21orf67	1.18	0.000236	0.00778
TREM1	1.16	0.00017	0.00591
ISG15	1.16	0.00193	0.0432
LOC100131496	1.15	3.45e-05	0.00156
SP6	1.15	9.57e-05	0.00361
IL32	1.14	5.53e-14	1.15e-11
CA8	1.14	6.19e-07	4.27e-05
C2CD4A	1.14	6.31e-05	0.00258
ZC3H12C	1.13	4.91e-12	7.46e-10
MYO1B	1.13	1.55e-09	1.66e-07
SGPP2	1.13	7.94e-08	6.35e-06
XDH	1.13	3.8e-06	0.000217
MARCH3	1.13	0.000409	0.0123
HERC5	1.11	4.14e-09	4.07e-07
NLRP3	1.11	0.0006	0.0168
SLC19A3	1.1	3.58e-06	0.000207
NINJ1	1.09	4.94e-18	1.5e-15
IFIT3	1.09	1.95e-09	2.04e-07
SLC39A14	1.09	1.1e-08	1.01e-06
CXCR7	1.09	2.59e-08	2.22e-06
LOC100505746	1.09	5.82e-05	0.00241
TNIP1	1.08	4.46e-14	9.4e-12
SLC11A2	1.08	2.14e-11	2.99e-09
IFIH1	1.08	1.5e-10	1.91e-08
HS3ST1	1.08	8.11e-07	5.42e-05
IL7	1.08	3.57e-05	0.0016
IFI6	1.08	0.000534	0.0155
ACSL4	1.07	1.4e-07	1.06e-05
SSTR2	1.07	0.000537	0.0155
TNFSF8	1.07	0.000725	0.0198
TNFSF15	1.06	4.82e-12	7.39e-10
LAMB3	1.06	2.13e-10	2.65e-08
IER3	1.06	7.77e-09	7.15e-07
MIR155HG	1.06	2.77e-06	0.000163
SERPINE1	1.06	0.000273	0.00882
LOC285629	1.06	0.00117	0.0295
ACTBL2	1.06	0.00215	0.0469
MMP10	1.05	1.39e-06	8.7e-05
SERPINA3	1.04	1.23e-06	7.84e-05
CHST2	1.04	3.38e-05	0.00154
DNER	1.04	0.000274	0.00882
TMEM132A	1.03	1.39e-09	1.5e-07
PRDM8	1.03	0.000508	0.0149
NFKB1	1.02	8.98e-08	7.14e-06
QPCT	1.02	1.15e-07	8.86e-06
VNN2	1.02	0.000445	0.0133
FAM129A	1.01	1.05e-13	2.07e-11
SAMSN1	1.01	4.87e-06	0.000271
NFKB2	1	9.92e-14	1.98e-11
GDA	1	2.56e-12	4.24e-10
FPR3	-2.63	2.85e-11	3.83e-09

## Sheet: Fig. 1C
Pathway	# of genes	% Representation	Gene assignments
Xanthine and guanine salvage pathway (P02788)	1	0.004
Adenine and hypoxanthine salvage pathway (P02723)	1	0.004
JAK/STAT signaling pathway (P00038)	1	0.004
Apoptosis signaling pathway (P00006)	8	0.034	BIRC3	NFKB1	NFKB2	GZMB	BCL2A1	LTB	NFKBIA	TNF
Interleukin signaling pathway (P00036)	9	0.038	IL11	CSF2RB	IL23A	IL1A	IL8	IL2RA	IL15RA	STAT4	IL6
Alzheimer disease-presenilin pathway (P00004)	3	0.013
Integrin signalling pathway (P00034)	3	0.013
Inflammation mediated by chemokine and cytokine signaling pathway (P00031)	25	0.105	ACTBL2	CCL3	NFKB1	CCL8	NFKB2	IL1B	PTGS2	CX3CL1	CCL2	CCL7	CCL5	CCL20	CCL4L2	CCL4	CXCL10	PTAFR	IL8	FPR3	CCL22	CCRL2	NFKBIA	IKBKE	CCL3L3	IL6	CCR7
De novo pyrimidine deoxyribonucleotide biosynthesis (P02739)	1	0.004
Purine metabolism (P02769)	2	0.008
Endothelin signaling pathway (P00019)	1	0.004
Parkinson disease (P00049)	1	0.004
EGF receptor signaling pathway (P00018)	2	0.008
Gonadotropin-releasing hormone receptor pathway (P06664)	3	0.013
Vitamin D metabolism and pathway (P04396)	1	0.004
PI3 kinase pathway (P00048)	1	0.004
PDGF signaling pathway (P00047)	1	0.004
Cytoskeletal regulation by Rho GTPase (P00016)	1	0.004
Nicotinic acetylcholine receptor signaling pathway (P00044)	3	0.013
Cadherin signaling pathway (P00012)	1	0.004
Blood coagulation (P00011)	3	0.013
B cell activation (P00010)	3	0.013
CCKR signaling map (P06959)	11	0.046	BIRC3	IER3	PTGS2	SERPINB2	IL8	CXCL2	MMP3	NFKBIA	CXCL1	SERPINE1	PLAU
Tetrahydrofolate biosynthesis (P02742)	1	0.004
Huntington disease (P00029)	2	0.008
p53 pathway (P00059)	1	0.004
Heterotrimeric G-protein signaling pathway-rod outer segment phototransduction (P00028)	1	0.004
Heterotrimeric G-protein signaling pathway-Gq alpha and Go alpha mediated pathway (P00027)	4	0.017
Wnt signaling pathway (P00057)	1	0.004
Heterotrimeric G-protein signaling pathway-Gi alpha and Gs alpha mediated pathway (P00026)	2	0.008
5-Hydroxytryptamine degredation (P04372)	2	0.008
Toll receptor signaling pathway (P00054)	8	0.034	TLR2	NFKB1	NFKB2	PTGS2	IRAK3	NFKBIA	IKBKE	TNFAIP3
T cell activation (P00053)	3	0.013
TGF-beta signaling pathway (P00052)	2	0.008
Plasminogen activating cascade (P00050)	5	0.021	SERPINB2	MMP3	SERPINE1	MMP1	PLAU

## Sheet: Fig. 1D
Category	Term	Count	%	PValue	Genes	List Total	Pop Hits	Pop Total	Fold Enrichment	Bonferroni	Benjamini	FDR
GOTERM_BP_DIRECT	GO:0006954~inflammatory response	59	26.2222	5.58287e-48	SERPINA3, CXCL6, CXCL9, CD40, IL1RN, CSF1, TNFAIP6, CCL4L1, TNFAIP3, CXCL1, CXCL3, TNF, CXCL2, CXCL5, CX3CL1, ZC3H12A, CCRL2, NFKBIZ, BDKRB1, CCR7, GBP5, RIPK2, IL1A, HCK, ADORA2A, IL23A, IL1B, NINJ1, S100A9, CHST2, IDO1, TLR2, SEMA7A, CCL3L3, PTAFR, PTGS2, CCL8, CCL7, IRAK2, CCL5, CCL4, CCL3, CCL2, NLRP3, CCL22, NOS2, CCL20, SELE, NFKB1, CXCL10, BMP2, CXCL11, IL6, VNN1, TNIP1, TNIP3, IL2RA, PTX3…	215	403	19157	13.0448	9.92634e-45	9.92634e-45	9.23965e-45
GOTERM_BP_DIRECT	GO:0007165~signal transduction	41	18.2222	5.28962e-10	CD274, CXCL6, IL1RN, CXCL9, IL20, TNFAIP6, IL24, CSF2RB, CXCL1, TNFRSF11B, RASGRP1, CXCL5, CCL8, CCL7, PLAU, CCL4, NAMPT, CCL2, NLRP3, IL10, IL32, IL11, CCL22, TSLP, CCL20, TNFSF15, RIPK2, MX1, IL19, OLFM4, NFKB1, NFKB2, CXCL10, CXCL11, IL23A, IL1B, TNFSF8, LTB, IL7R, PTGES, TLR2	215	1211	19157	3.01668	9.40494e-07	3.61729e-08	3.36705e-08
GOTERM_BP_DIRECT	GO:0006955~immune response	40	17.7778	1.10707e-22	CD274, CXCL6, CSF3, SEMA7A, IL1RN, CCL4L1, CCL4L2, PTAFR, IFI6, TNF, CXCL2, IFI44L, CXCL5, CX3CL1, CCL8, CCL5, CCRL2, CCL4, CCL3, CCL2, CCR7, IKBKE, IL10, IL32, CCL22, CCL20, TNFSF15, LIF, IFI44, IL19, IL1A, IL7, IL1B, IL2RA, TNFSF8, LTB, DEFB4A, CLEC4E, IL7R, TLR2	215	479	19157	7.4407	1.96838e-19	4.92095e-20	4.58052e-20
GOTERM_BP_DIRECT	GO:0045944~positive regulation of transcription from RNA polymerase II promoter	31	13.7778	2.27406e-05	CSF3, CD40, NOD2, TNF, CX3CL1, IL4I1, ZC3H12A, NAMPT, STAT4, NLRP3, IL10, IL11, DDX58, RIPK2, LIF, INHBA, NFKB1, NFKB2, MMP12, NFKBIA, IL1A, CXCL10, BMP2, IL6, TNIP1, IL23A, IRF1, IL1B, TNIP3, TNFSF8, TLR2	215	1185	19157	2.33095	0.0396268	0.00084235	0.000784078
GOTERM_BP_DIRECT	GO:0006915~apoptotic process	30	13.3333	1.54003e-11	TNFAIP8, TNFRSF6B, BCL2A1, IL24, IFI6, PRF1, TNFAIP3, TNFRSF11B, ZC3H12A, NLRP3, IER3, TNFSF15, RIPK2, TNFRSF9, MX1, GZMB, IL19, TRAF1, ALOX15B, NFKB1, NFKBIA, IL1A, ADORA2A, IRF1, IL1B, IL2RA, XAF1, S100A9, BIRC3, TLR2	215	582	19157	4.5929	2.73818e-08	1.44115e-09	1.34145e-09
GOTERM_BP_DIRECT	GO:0071222~cellular response to lipopolysaccharide	29	12.8889	1.61936e-23	CD274, CXCL6, CSF3, CXCL9, CD40, IL24, SERPINE1, TNFAIP3, CXCL1, NOD2, CXCL3, TNF, CXCL2, CXCL5, ICAM1, ZC3H12A, CCL2, NLRP3, IL10, NOS2, NFKB1, IL1A, CXCL10, CXCL11, IL6, TNIP1, IL1B, TNIP3, CMPK2	215	189	19157	13.6718	2.87922e-20	9.59742e-21	8.93348e-21
GOTERM_BP_DIRECT	GO:0045087~innate immune response	27	12	1.67884e-09	CSF1, IFI6, NOD2, TREM1, IFIT3, OASL, IFIH1, HERC5, NLRP3, PI3, SLAMF1, RSAD2, DDX58, RIPK2, MX2, MX1, HCK, VNN1, OAS1, OAS2, IL23A, OAS3, PTX3, TRIM31, CLEC4E, S100A9, TLR2	215	578	19157	4.16222	2.98496e-06	1.06544e-07	9.91737e-08
GOTERM_BP_DIRECT	GO:0007267~cell-cell signaling	26	11.5556	8.05432e-18	CXCL6, CXCL9, TNFAIP6, CXCL5, CX3CL1, CCL8, CCL7, CCL5, CCL4, NAMPT, CCL3, CCL22, CCL20, INHBA, EREG, CXCL10, BMP2, GJB2, CXCL11, ADORA2A, IL7, IL1B, TNFSF8, LTB, S100A9, IL17C	215	229	19157	10.1164	1.43206e-14	2.0458e-15	1.90427e-15
GOTERM_BP_DIRECT	GO:0051607~defense response to virus	25	11.1111	3.84315e-17	CXCL9, CD40, IFI6, PRF1, IFIT1, IFI44L, IFIT3, OASL, IFIH1, HERC5, ZC3H12A, GBP1, GBP3, RSAD2, DDX58, MX2, MX1, ISG15, IL6, OAS1, OAS2, IL23A, IRF1, OAS3, TLR2	215	220	19157	10.1253	6.83313e-14	7.63769e-15	7.10932e-15
GOTERM_BP_DIRECT	GO:0030593~neutrophil chemotaxis	23	10.2222	7.75227e-25	CXCL6, CXCL9, CCL22, CCL4L1, CCL20, CCL3L3, CXCL1, CXCL3, TREM1, CXCL2, CXCL5, CX3CL1, CXCL10, CXCL11, CCL8, CCL7, IL1B, CCL5, CCL4, CCL3, SAA1, CCL2, S100A9	215	81	19157	25.3007	1.37835e-21	6.89177e-22	6.41501e-22
GOTERM_BP_DIRECT	GO:0009615~response to virus	21	9.33333	7.82834e-19	BATF3, CCL22, RSAD2, DDX58, MX2, MX1, IFI44, ISG15, IRAK3, IFIT1, TNF, IFIT3, OASL, IFIH1, CCL8, OAS1, OAS2, OAS3, CCL5, CCL4, DUOX2	215	111	19157	16.8572	1.39188e-15	2.3198e-16	2.15932e-16
GOTERM_BP_DIRECT	GO:0070374~positive regulation of ERK1 and ERK2 cascade	21	9.33333	1.04163e-12	SEMA7A, CCL22, CCL4L1, CCL20, RIPK2, CCL3L3, NOD2, RASGRP1, TNF, CX3CL1, ICAM1, IL1A, BMP2, CCL8, CCL7, CCL5, CCL4, CCL3, CCL2, CCR7, SLAMF1	215	226	19157	8.27942	1.85198e-09	1.23468e-10	1.14927e-10
GOTERM_BP_DIRECT	GO:0008285~negative regulation of cell proliferation	21	9.33333	2.20712e-07	IL10, CCL3L3, TNFRSF9, IL24, LIF, CXCL1, INHBA, SSTR2, PTGS2, SOD2, ALOX15B, IFIT3, EREG, IL1A, BMP2, IL6, ADORA2A, IL1B, IRF1, PTGES, TLR2	215	457	19157	4.09442	0.00039235	1.1542e-05	1.07435e-05
GOTERM_BP_DIRECT	GO:0007186~G-protein coupled receptor signaling pathway	21	9.33333	0.00458443	CXCL9, CCL22, CCL4L1, CCL20, CCL3L3, PTAFR, CXCL1, CX3CL1, HCAR2, CXCL10, CCL8, ADORA2A, CCL7, CCL5, CCRL2, CCL4, CCL3, CCL2, BDKRB1, CCR7, DEFB4A	215	943	19157	1.98425	0.999717	0.0617509	0.0574791
GOTERM_BP_DIRECT	GO:0070098~chemokine-mediated signaling pathway	20	8.88889	1.36635e-21	CXCL6, CXCL9, CCL22, CCL4L1, CCL20, CCL3L3, CXCL1, CXCL3, CXCL2, CXCL5, CX3CL1, CXCL10, CXCL11, CCL8, CCL7, CCL5, CCRL2, CCL4, CCL3, CCL2	215	70	19157	25.4578	2.42937e-18	4.85873e-19	4.52261e-19
GOTERM_BP_DIRECT	GO:0006935~chemotaxis	20	8.88889	1.20993e-16	CXCL6, CXCL9, CCL22, CCL20, PTAFR, CXCL1, CXCL2, CXCL5, CX3CL1, CXCL10, CXCL11, CCL8, CCL7, PLAU, CCL5, CCRL2, CCL3, CCL2, CCR7, DEFB4A	215	123	19157	14.4882	1.97398e-13	2.15125e-14	2.00243e-14
GOTERM_BP_DIRECT	GO:0071346~cellular response to interferon-gamma	19	8.44444	3.8661e-17	GBP5, CCL22, NOS2, CCL4L1, CCL20, CCL3L3, TNF, CX3CL1, ICAM1, CCL8, CCL7, CCL5, CCL4, CCL3, CCL2, GBP1, GBP4, GBP3, TLR2	215	99	19157	17.1004	6.87392e-14	7.63769e-15	7.10932e-15
GOTERM_BP_DIRECT	GO:0008284~positive regulation of cell proliferation	19	8.44444	3.30111e-05	SERPINB3, IL11, CSF3, TSLP, CSF1, IL24, HILPDA, LIF, CXCL5, CX3CL1, EREG, CXCL10, HCK, IL6, IL7, IL1B, NAMPT, IL7R, SLAMF1	215	534	19157	3.17031	0.0570054	0.00113772	0.00105902
GOTERM_BP_DIRECT	GO:0071356~cellular response to tumor necrosis factor	18	8	3.6307e-13	CD40, VCAM1, CCL22, CCL4L1, CCL20, CCL3L3, CX3CL1, NFKB1, ICAM1, CCL8, CCL7, CCL5, CCL4, ZC3H12A, CCL3, CCL2, GBP1, GBP3	215	141	19157	11.3748	6.4549e-10	4.61099e-11	4.29201e-11
GOTERM_BP_DIRECT	GO:0071347~cellular response to interleukin-1	17	7.55556	2.85855e-15	CD40, CCL22, CCL4L1, CCL20, CCL3L3, CX3CL1, NFKB1, ICAM1, CCL8, CCL7, CCL5, CCL4, ZC3H12A, CCL3, CCL2, GBP1, GBP3	215	89	19157	17.0195	5.13234e-12	4.62046e-13	4.30082e-13
GOTERM_BP_DIRECT	GO:0032496~response to lipopolysaccharide	17	7.55556	2.24162e-11	VCAM1, NOS2, GCH1, IRAK3, CSF2RB, PTGS2, SOD2, SELE, NFKB2, GJB2, IL1B, BDKRB1, CCR7, S100A9, PTGES, IDO1, TLR2	215	156	19157	9.70987	3.9856e-08	1.9928e-09	1.85494e-09
GOTERM_BP_DIRECT	GO:0019221~cytokine-mediated signaling pathway	16	7.11111	1.67392e-10	CSF3, EBI3, IRAK3, CSF2RB, CX3CL1, EREG, IL1A, HCK, IL6, IRAK2, IL7, IL1B, STAT4, CCL2, IL7R, DUOX2	215	152	19157	9.37919	2.97623e-07	1.41725e-08	1.31921e-08
GOTERM_BP_DIRECT	GO:0010628~positive regulation of gene expression	16	7.11111	0.000628696	IL32, CSF1, DDX58, LIF, INHBA, TNF, IL1A, BMP2, IL6, C1QTNF1, IL1B, ZC3H12A, CCL3, IL7R, CNGB1, TLR2	215	509	19157	2.80086	0.673123	0.0129979	0.0120987
GOTERM_BP_DIRECT	GO:0043066~negative regulation of apoptotic process	16	7.11111	0.000707059	IL10, TNFAIP8, TNFRSF6B, SERPINB2, TSLP, BCL2A1, IFI6, SOD2, CX3CL1, IFIT3, NFKB1, HCK, IL6, IL7, IER3, BIRC3	215	515	19157	2.76823	0.715663	0.0142858	0.0132975
GOTERM_BP_DIRECT	GO:0006952~defense response	15	6.66667	2.01747e-13	IL32, CXCL6, CXCL9, MX2, MX1, TAP1, INHBA, NOD2, CXCL2, CXCL5, CX3CL1, TNIP1, STAT4, NLRP3, DUOX2	215	79	19157	16.9182	3.58672e-10	2.75928e-11	2.56839e-11
GOTERM_BP_DIRECT	GO:0032760~positive regulation of tumor necrosis factor production	14	6.22222	1.86874e-10	DDX58, RIPK2, PTAFR, NOD2, RASGRP1, IFIH1, IL1A, IL6, OAS1, IL23A, OAS2, OAS3, CCL3, TLR2	215	106	19157	11.7682	3.32262e-07	1.51028e-08	1.4058e-08
GOTERM_BP_DIRECT	GO:0061844~antimicrobial humoral immune response mediated by antimicrobial peptide	14	6.22222	2.66626e-10	CXCL6, CXCL9, CCL22, TSLP, CCL20, CXCL1, CXCL3, CXCL2, CXCL5, CXCL10, CXCL11, CCL8, DEFB4A, S100A9	215	109	19157	11.4443	4.7406e-07	2.06113e-08	1.91855e-08
GOTERM_BP_DIRECT	GO:0043547~positive regulation of GTPase activity	14	6.22222	1.7899e-07	CD40, CCL22, CCL4L1, CCL20, CCL3L3, RASGRP1, CX3CL1, ICAM1, CCL8, CCL7, CCL5, CCL4, CCL3, CCL2	215	186	19157	6.70663	0.000318193	9.64375e-06	8.9766e-06
GOTERM_BP_DIRECT	GO:0007155~cell adhesion	14	6.22222	0.00931687	IL32, SIGLEC14, VCAM1, TNFAIP6, OLFM4, SELE, CX3CL1, ICAM1, HCK, NINJ1, CCL4, CCL2, SLAMF7, SLAMF1	215	552	19157	2.25984	1	0.109705	0.102115
GOTERM_BP_DIRECT	GO:0032755~positive regulation of interleukin-6 production	13	5.77778	1.38144e-09	TSLP, NOS2, DDX58, RIPK2, PTAFR, NOD2, TNF, EREG, IFIH1, IL1A, IL6, IL1B, TLR2	215	101	19157	11.4686	2.4562e-06	9.09706e-08	8.46774e-08
GOTERM_BP_DIRECT	GO:0050729~positive regulation of inflammatory response	13	5.77778	1.73779e-09	TSLP, SERPINE1, TNF, CX3CL1, NFKBIA, TNIP1, IL23A, IL1B, NFKBIZ, NINJ1, CCL3, S100A9, TLR2	215	103	19157	11.2459	3.08978e-06	1.06544e-07	9.91737e-08
GOTERM_BP_DIRECT	GO:0051092~positive regulation of NF-kappaB transcription factor activity	13	5.77778	2.50793e-07	CD40, RIPK2, IRAK3, TRAF1, NOD2, TNF, CX3CL1, ICAM1, IRAK2, IL1B, NLRP3, S100A9, TLR2	215	160	19157	7.23956	0.000445811	1.27403e-05	1.18589e-05
GOTERM_BP_DIRECT	GO:0048247~lymphocyte chemotaxis	12	5.33333	5.9658e-14	CCL8, CCL22, CCL7, CCL4L1, CCL20, CCL5, CCL3L3, CCL4, SAA1, CCL3, CCL2, CX3CL1	215	34	19157	31.4479	1.06003e-10	8.83932e-12	8.22783e-12
GOTERM_BP_DIRECT	GO:0002548~monocyte chemotaxis	12	5.33333	1.90122e-12	IL6, CCL8, CCL22, CCL7, CCL4L1, CCL20, CCL5, CCL3L3, CCL4, CCL3, CCL2, CX3CL1	215	45	19157	23.7606	3.38043e-09	2.11273e-10	1.96657e-10
GOTERM_BP_DIRECT	GO:0045071~negative regulation of viral genome replication	12	5.33333	2.47444e-12	IFIH1, RSAD2, OAS1, TNIP1, OAS2, CCL5, OAS3, MX1, ISG15, IFIT1, TNF, OASL	215	46	19157	23.2441	4.3996e-09	2.58797e-10	2.40894e-10
GOTERM_BP_DIRECT	GO:0042742~defense response to bacterium	12	5.33333	5.57625e-05	IL10, CXCL6, OAS1, NOS2, OAS2, CCL20, OAS3, ISG15, NOD2, DEFB4A, CLEC4E, S100A9	215	229	19157	4.66912	0.0943917	0.0017394	0.00161907
GOTERM_BP_DIRECT	GO:0030335~positive regulation of cell migration	12	5.33333	0.000150034	SERPINB3, CD274, SEMA7A, BMP2, CCL7, TNFAIP6, CSF1, PLAU, CCL5, IL1B, CCL3, SOD2	215	256	19157	4.17667	0.234159	0.00403951	0.00376006
GOTERM_BP_DIRECT	GO:0031663~lipopolysaccharide-mediated signaling pathway	11	4.88889	6.56288e-12	NFKBIA, HCK, IRAK2, RIPK2, CCL5, IL1B, PTAFR, CCL3, CCL2, TNF, TLR2	215	37	19157	26.4899	1.16688e-08	6.48266e-10	6.0342e-10
GOTERM_BP_DIRECT	GO:0098586~cellular response to virus	11	4.88889	4.62613e-10	MMP12, IFIH1, CXCL10, IL6, OAS1, CCL5, ZC3H12A, IFI6, NLRP3, IKBKE, NFKB1	215	55	19157	17.8205	8.22525e-07	3.2901e-08	3.06249e-08
GOTERM_BP_DIRECT	GO:0030198~extracellular matrix organization	11	4.88889	1.16444e-05	MMP12, MMP1, MMP3, SLC39A8, TNFRSF11B, PTX3, TNF, RXFP1, ADAMTS9, MMP10, NFKB2	215	158	19157	6.20333	0.020491	0.000466345	0.000434084
GOTERM_BP_DIRECT	GO:0043123~positive regulation of I-kappaB kinase/NF-kappaB signaling	11	4.88889	5.93803e-05	IL1A, CD40, RIPK2, IL1B, UBD, CCR7, NOD2, TNF, IKBKE, CX3CL1, BIRC3	215	191	19157	5.13155	0.100199	0.00178946	0.00166567
GOTERM_BP_DIRECT	GO:0031640~killing of cells of other organism	10	4.44444	8.25282e-08	CXCL10, CXCL11, CXCL9, CCL8, CCL22, CCL20, CXCL1, DEFB4A, CXCL3, CXCL2	215	70	19157	12.7289	0.000146724	4.58548e-06	4.26826e-06
GOTERM_BP_DIRECT	GO:0001666~response to hypoxia	10	4.44444	0.000196706	IL1A, ALAS2, BMP2, VCAM1, NOS2, PLAU, SLC11A2, SOD2, TNF, TLR2	215	180	19157	4.95013	0.295155	0.00492596	0.00458518
GOTERM_BP_DIRECT	GO:0007568~aging	10	4.44444	0.000293942	IL10, GJB2, VCAM1, BCL2A1, KYNU, NAMPT, SOD2, PTGS2, CX3CL1, NFKB2	215	190	19157	4.6896	0.407086	0.00715931	0.00666403
GOTERM_BP_DIRECT	GO:0032728~positive regulation of interferon-beta production	9	4	1.81184e-08	IFIH1, OAS1, DDX58, OAS2, RIPK2, IRF1, OAS3, ISG15, TLR2	215	42	19157	19.0934	3.2214e-05	1.07382e-06	9.9953e-07
GOTERM_BP_DIRECT	GO:0032735~positive regulation of interleukin-12 production	9	4	2.20474e-08	CD40, IL23A, RIPK2, IRF1, CCR7, LTB, NOD2, IDO1, TLR2	215	43	19157	18.6493	3.91995e-05	1.26453e-06	1.17705e-06
GOTERM_BP_DIRECT	GO:0042531~positive regulation of tyrosine phosphorylation of STAT protein	9	4	9.91196e-07	IL6, CD40, IL20, TSLP, IL23A, CCL5, IL24, LIF, TNF	215	69	19157	11.622	0.0017608	4.89541e-05	4.55675e-05
GOTERM_BP_DIRECT	GO:0050727~regulation of inflammatory response	9	4	6.91611e-06	HCK, SEMA7A, IL20, TNIP1, NOD2, PTGS2, SELE, PTGES, BIRC3	215	89	19157	9.01035	0.0122216	0.000307421	0.000286154
GOTERM_BP_DIRECT	GO:0046330~positive regulation of JNK cascade	9	4	1.21463e-05	IL1A, RIPK2, IL1B, CCR7, TRAF1, NOD2, TNF, RASGRP1, SLAMF1	215	96	19157	8.35334	0.0213647	0.00046948	0.000437002
GOTERM_BP_DIRECT	GO:0050830~defense response to Gram-positive bacterium	9	4	4.52074e-05	IL6, RIPK2, TNFSF8, NOD2, IL7R, DEFB4A, TNF, GBP4, TLR2	215	115	19157	6.97323	0.0772348	0.00148849	0.00138552
GOTERM_BP_DIRECT	GO:0051091~positive regulation of sequence-specific DNA binding transcription factor activity	9	4	5.77007e-05	IL10, CSF3, IL6, BMP2, DDX58, IL1B, TRIM31, TNF, IKBKE	215	119	19157	6.73883	0.0975074	0.00176882	0.00164646
GOTERM_BP_DIRECT	GO:0048245~eosinophil chemotaxis	8	3.55556	3.48054e-10	CCL8, CCL7, CCL4L1, CCL5, CCL4, CCL3, CCL2, CX3CL1	215	17	19157	41.9305	6.1884e-07	2.5785e-08	2.40012e-08
GOTERM_BP_DIRECT	GO:0032757~positive regulation of interleukin-8 production	8	3.55556	7.12439e-06	IL6, NOS2, DDX58, IL1B, SERPINE1, NOD2, TNF, TLR2	215	64	19157	11.1378	0.0125873	0.000308955	0.000287582
GOTERM_BP_DIRECT	GO:0001819~positive regulation of cytokine production	8	3.55556	8.76445e-06	IL10, IL1A, HILPDA, SAA1, IRAK3, CLEC4E, TNF, EREG	215	66	19157	10.8003	0.0154625	0.000371028	0.000345361
GOTERM_BP_DIRECT	GO:0048661~positive regulation of smooth muscle cell proliferation	8	3.55556	1.18029e-05	IL6, CCL5, NAMPT, PTAFR, PTGS2, TNF, CX3CL1, EREG	215	69	19157	10.3307	0.020767	0.000466345	0.000434084
GOTERM_BP_DIRECT	GO:0032729~positive regulation of interferon-gamma production	8	3.55556	2.88579e-05	IL23A, RIPK2, IL1B, EBI3, ISG15, TNF, RASGRP1, SLAMF1	215	79	19157	9.02302	0.0500159	0.00102619	0.000955195
GOTERM_BP_DIRECT	GO:0050728~negative regulation of inflammatory response	8	3.55556	0.000593891	IL10, ADORA2A, TNFAIP6, IL2RA, SAA1, NLRP3, TNFAIP3, NFKB1	215	128	19157	5.5689	0.652243	0.012576	0.011706
GOTERM_BP_DIRECT	GO:0042127~regulation of cell proliferation	8	3.55556	0.00223813	NFKBIA, CXCL10, CXCL11, CXCL9, NOS2, PLAU, TNFRSF9, STAT4	215	161	19157	4.42744	0.981386	0.0368462	0.0342972
GOTERM_BP_DIRECT	GO:0001525~angiogenesis	8	3.55556	0.0212714	CCL8, ZC3H12A, NINJ1, SERPINE1, TNFAIP2, CCL2, PTGS2, EREG	215	247	19157	2.88591	1	0.202252	0.18826
GOTERM_BP_DIRECT	GO:0032733~positive regulation of interleukin-10 production	7	3.11111	5.87789e-06	CD274, IL6, TSLP, IL23A, ISG15, NOD2, TLR2	215	41	19157	15.2126	0.0103965	0.000267972	0.000249434
GOTERM_BP_DIRECT	GO:0032722~positive regulation of chemokine production	7	3.11111	1.02588e-05	IL6, TSLP, IL7, RIPK2, TNF, ALOX15B, TLR2	215	45	19157	13.8604	0.0180749	0.000424191	0.000394846
GOTERM_BP_DIRECT	GO:0071407~cellular response to organic cyclic compound	7	3.11111	3.32743e-05	BMP2, CCL5, IL1B, CCL3, CCL2, NOD2, TNF	215	55	19157	11.3403	0.0574465	0.00113772	0.00105902
GOTERM_BP_DIRECT	GO:0032731~positive regulation of interleukin-1 beta production	7	3.11111	7.91648e-05	GBP5, IL6, RIPK2, CCL3, NLRP3, NOD2, TNF	215	64	19157	9.74557	0.131303	0.00230746	0.00214783
GOTERM_BP_DIRECT	GO:0032715~negative regulation of interleukin-6 production	7	3.11111	0.00012085	IL10, ZC3H12A, TNFAIP3, IRAK3, TNF, CX3CL1, SLAMF1	215	69	19157	9.03937	0.193365	0.0033057	0.00307702
GOTERM_BP_DIRECT	GO:0032720~negative regulation of tumor necrosis factor production	7	3.11111	0.000221966	IL10, ZC3H12A, TNFAIP3, IRAK3, NOD2, CX3CL1, SLAMF1	215	77	19157	8.10021	0.326117	0.00548133	0.00510213
GOTERM_BP_DIRECT	GO:0033138~positive regulation of peptidyl-serine phosphorylation	7	3.11111	0.00054837	IL11, CSF3, IL6, RIPK2, LIF, PTGS2, TNF	215	91	19157	6.85403	0.622909	0.0124325	0.0115725
GOTERM_BP_DIRECT	GO:0032088~negative regulation of NF-kappaB transcription factor activity	7	3.11111	0.000581244	NFKBIA, IRAK2, ZC3H12A, NLRP3, TNFAIP3, IRAK3, NOD2	215	92	19157	6.77952	0.64433	0.012576	0.011706
GOTERM_BP_DIRECT	GO:0050731~positive regulation of peptidyl-tyrosine phosphorylation	7	3.11111	0.000615629	IL11, CSF3, IL6, RIPK2, LIF, NOD2, ICAM1	215	93	19157	6.70663	0.665435	0.0128775	0.0119867
GOTERM_BP_DIRECT	GO:0009617~response to bacterium	7	3.11111	0.00147937	C15ORF48, GBP5, BMP2, NOS2, IFI44, CCL2, ADAMTS9	215	110	19157	5.67015	0.928084	0.0260427	0.0242411
GOTERM_BP_DIRECT	GO:0043410~positive regulation of MAPK cascade	7	3.11111	0.00900865	IL11, IL6, BMP2, C1QTNF1, LIF, TNF, CX3CL1	215	159	19157	3.92274	1	0.106782	0.0993954
GOTERM_BP_DIRECT	GO:0009410~response to xenobiotic stimulus	7	3.11111	0.0495456	IL10, ADORA2A, TNFRSF11B, INHBA, SOD2, PTGS2, TNF	215	236	19157	2.64287	1	0.379707	0.35344
GOTERM_BP_DIRECT	GO:0032695~negative regulation of interleukin-12 production	6	2.66667	1.69926e-06	IL10, CCR7, IRAK3, NOD2, NFKB1, SLAMF1	215	19	19157	28.1376	0.00301673	8.16563e-05	7.60074e-05
GOTERM_BP_DIRECT	GO:2001240~negative regulation of extrinsic apoptotic signaling pathway in absence of ligand	6	2.66667	4.72033e-05	IL1A, IL7, IL1B, IFI6, TNF, CX3CL1	215	36	19157	14.8504	0.0805039	0.00149871	0.00139503
GOTERM_BP_DIRECT	GO:0043491~protein kinase B signaling	6	2.66667	8.96735e-05	CD40, CCL5, IL1B, CCL3, CCL2, TNF	215	41	19157	13.0394	0.147385	0.00257161	0.0023937
GOTERM_BP_DIRECT	GO:0006953~acute-phase response	6	2.66667	0.000100873	SERPINA3, IL6, IL1RN, SAA4, SAA1, SAA2	215	42	19157	12.7289	0.164197	0.00284687	0.00264993
GOTERM_BP_DIRECT	GO:0032689~negative regulation of interferon-gamma production	6	2.66667	0.000113117	IL10, CD274, ZC3H12A, INHBA, NOD2, SLAMF1	215	43	19157	12.4329	0.182197	0.00314253	0.00292513
GOTERM_BP_DIRECT	GO:0042130~negative regulation of T cell proliferation	6	2.66667	0.000156764	IL10, CD274, IL4I1, SDC4, IL2RA, IDO1	215	46	19157	11.622	0.24327	0.00403951	0.00376006
GOTERM_BP_DIRECT	GO:0045429~positive regulation of nitric oxide biosynthetic process	6	2.66667	0.000192313	IL1B, PTX3, SOD2, PTGS2, TNF, ICAM1	215	48	19157	11.1378	0.289627	0.00488475	0.00454682
GOTERM_BP_DIRECT	GO:0006959~humoral immune response	6	2.66667	0.000594143	IL6, IL7, EBI3, CCL2, TREM1, TNF	215	61	19157	8.76416	0.652399	0.012576	0.011706
GOTERM_BP_DIRECT	GO:0042102~positive regulation of T cell proliferation	6	2.66667	0.000741147	CD274, IL6, VCAM1, IL23A, CCL5, IL1B	215	64	19157	8.35334	0.732396	0.0146346	0.0136222
GOTERM_BP_DIRECT	GO:0043154~negative regulation of cysteine-type endopeptidase activity involved in apoptotic process	6	2.66667	0.000977435	TNFAIP8, ADORA2A, IFI6, PTGS2, TNF, BIRC3	215	68	19157	7.86197	0.824256	0.01889	0.0175832
GOTERM_BP_DIRECT	GO:0060326~cell chemotaxis	6	2.66667	0.00118832	VCAM1, CCL20, CCRL2, CCR7, DEFB4A, CX3CL1	215	71	19157	7.52977	0.879257	0.0220408	0.020516
GOTERM_BP_DIRECT	GO:0050829~defense response to Gram-negative bacterium	6	2.66667	0.00389409	IL6, TSLP, NOS2, IL23A, SERPINE1, DEFB4A	215	93	19157	5.74854	0.999029	0.0562902	0.0523961
GOTERM_BP_DIRECT	GO:0000165~MAPK cascade	6	2.66667	0.00879942	RIPK2, CCL5, IL1B, CCL3, CCL2, TNF	215	113	19157	4.7311	1	0.105712	0.098399
GOTERM_BP_DIRECT	GO:0051897~positive regulation of protein kinase B signaling	6	2.66667	0.0145191	CSF3, C1QTNF1, CCL3, CCR7, TNF, CX3CL1	215	128	19157	4.17667	1	0.159967	0.1489
GOTERM_BP_DIRECT	GO:0009887~animal organ morphogenesis	6	2.66667	0.0200214	ETV7, BMP2, LAMB3, IL7, CCL2, EREG	215	139	19157	3.84614	1	0.196674	0.183069
GOTERM_BP_DIRECT	GO:0007010~cytoskeleton organization	6	2.66667	0.0223191	CCL7, PSTPIP2, CCL3, TNFAIP3, CCL2, KRT6B	215	143	19157	3.73856	1	0.202467	0.18846
GOTERM_BP_DIRECT	GO:0010951~negative regulation of endopeptidase activity	6	2.66667	0.0274791	SERPINB3, SERPINA3, SERPINB4, SERPINB2, SERPINE1, PI3	215	151	19157	3.54049	1	0.237174	0.220767
GOTERM_BP_DIRECT	GO:0008360~regulation of cell shape	6	2.66667	0.0289644	HCK, CCL7, CCL3, CCL2, ICAM1, RND1	215	153	19157	3.49421	1	0.248181	0.231012
GOTERM_BP_DIRECT	GO:0045766~positive regulation of angiogenesis	6	2.66667	0.0344945	IL1A, CD40, IL1B, ZC3H12A, NINJ1, SERPINE1	215	161	19157	3.32058	1	0.280052	0.260678
GOTERM_BP_DIRECT	GO:0002523~leukocyte migration involved in inflammatory response	5	2.22222	1.87651e-05	NLRP3, SELE, TNF, S100A9, CX3CL1	215	15	19157	29.7008	0.0328142	0.000709881	0.000660772
GOTERM_BP_DIRECT	GO:0002526~acute inflammatory response	5	2.22222	4.09739e-05	VCAM1, VNN1, TREM1, TNF, PTGES	215	18	19157	24.7506	0.0702626	0.00137456	0.00127947
GOTERM_BP_DIRECT	GO:0007159~leukocyte cell-cell adhesion	5	2.22222	0.00033037	VCAM1, TNIP1, CCL5, SELE, ICAM1	215	30	19157	14.8504	0.444282	0.00783197	0.00729016
GOTERM_BP_DIRECT	GO:0051281~positive regulation of release of sequestered calcium ion into cytosol	5	2.22222	0.00033037	CXCL10, CXCL11, CXCL9, BDKRB1, CX3CL1	215	30	19157	14.8504	0.444282	0.00783197	0.00729016
GOTERM_BP_DIRECT	GO:0043330~response to exogenous dsRNA	5	2.22222	0.000539884	NFKBIA, DDX58, RIPK2, IRAK3, NOD2	215	34	19157	13.1033	0.617174	0.0124325	0.0115725
GOTERM_BP_DIRECT	GO:0046427~positive regulation of JAK-STAT cascade	5	2.22222	0.000749013	IL10, IL6, CCL5, IL7R, TNF	215	37	19157	12.0409	0.736116	0.0146346	0.0136222
GOTERM_BP_DIRECT	GO:0070555~response to interleukin-1	5	2.22222	0.00100972	IRAK2, RIPK2, IL1B, IRAK3, SELE	215	40	19157	11.1378	0.834071	0.0190988	0.0177776
GOTERM_BP_DIRECT	GO:0050918~positive chemotaxis	5	2.22222	0.00144856	CXCL10, CCL5, CCL3, DEFB4A, CX3CL1	215	44	19157	10.1253	0.92403	0.0257555	0.0239737
GOTERM_BP_DIRECT	GO:0050796~regulation of insulin secretion	5	2.22222	0.00171131	IL6, NOS2, CCL5, IL1B, TNF	215	46	19157	9.68504	0.952419	0.0298305	0.0277668
GOTERM_BP_DIRECT	GO:0050766~positive regulation of phagocytosis	5	2.22222	0.00200542	IL15RA, IL1B, PTX3, NOD2, TNF	215	48	19157	9.28149	0.971822	0.0333237	0.0310184
GOTERM_BP_DIRECT	GO:0045860~positive regulation of protein kinase activity	5	2.22222	0.00452975	SDC4, CSF1, CCR7, TNF, EREG	215	60	19157	7.42519	0.999688	0.0614801	0.057227
GOTERM_BP_DIRECT	GO:0051384~response to glucocorticoid	5	2.22222	0.0067027	IL10, IL6, IL1RN, PTGS2, TNF	215	67	19157	6.64943	0.999994	0.0845206	0.0786735
GOTERM_BP_DIRECT	GO:1901224~positive regulation of NIK/NF-kappaB signaling	5	2.22222	0.00781355	IL23A, IL1B, NOD2, TNF, TLR2	215	70	19157	6.36445	0.999999	0.095154	0.0885714
GOTERM_BP_DIRECT	GO:0098869~cellular oxidant detoxification	5	2.22222	0.0108589	HBA1, PTGS2, S100A9, DUOX2, PTGES	215	77	19157	5.78587	1	0.12619	0.117461
GOTERM_BP_DIRECT	GO:0043406~positive regulation of MAP kinase activity	5	2.22222	0.0123684	CD40, IL1B, NOD2, TNF, RASGRP1	215	80	19157	5.5689	1	0.139184	0.129555
GOTERM_BP_DIRECT	GO:0006919~activation of cysteine-type endopeptidase activity involved in apoptotic process	5	2.22222	0.0134457	TNFSF15, SLC11A2, TNF, S100A9, XDH	215	82	19157	5.43307	1	0.149416	0.139079
GOTERM_BP_DIRECT	GO:0071260~cellular response to mechanical stimulus	5	2.22222	0.014581	CD40, IL1B, IRF1, PTGS2, NFKB1	215	84	19157	5.30371	1	0.159967	0.1489
GOTERM_BP_DIRECT	GO:0019722~calcium-mediated signaling	5	2.22222	0.0157752	CCRL2, CCL3, CCR7, SELE, TNF	215	86	19157	5.18037	1	0.16499	0.153576
GOTERM_BP_DIRECT	GO:0009636~response to toxic substance	5	2.22222	0.0163947	CCL5, SLC6A14, CCL4, CCL3, TLR2	215	87	19157	5.12082	1	0.169952	0.158195
GOTERM_BP_DIRECT	GO:0006874~cellular calcium ion homeostasis	5	2.22222	0.032059	CD40, CCL8, CCL7, CCL5, CCL3	215	107	19157	4.16366	1	0.270299	0.2516
GOTERM_BP_DIRECT	GO:0060700~regulation of ribonuclease activity	4	1.77778	5.45345e-06	OAS1, OAS2, OAS3, OASL	215	4	19157	89.1023	0.00964941	0.000255164	0.000237512
GOTERM_BP_DIRECT	GO:2000503~positive regulation of natural killer cell chemotaxis	4	1.77778	2.68189e-05	CCL7, CCL5, CCL4, CCL3	215	6	19157	59.4016	0.0465656	0.000973144	0.000905823
GOTERM_BP_DIRECT	GO:0070106~interleukin-27-mediated signaling pathway	4	1.77778	4.65459e-05	OAS1, OAS2, MX1, OASL	215	7	19157	50.9156	0.0794285	0.00149871	0.00139503
GOTERM_BP_DIRECT	GO:0035425~autocrine signaling	4	1.77778	7.38595e-05	SERPINB3, HILPDA, S100A9, CX3CL1	215	8	19157	44.5512	0.123069	0.0021887	0.00203729
GOTERM_BP_DIRECT	GO:0002237~response to molecule of bacterial origin	4	1.77778	0.000155673	IL10, TNFAIP3, CXCL2, TLR2	215	10	19157	35.6409	0.2418	0.00403951	0.00376006
GOTERM_BP_DIRECT	GO:0002544~chronic inflammatory response	4	1.77778	0.000155673	VCAM1, VNN1, S100A9, PTGES	215	10	19157	35.6409	0.2418	0.00403951	0.00376006
GOTERM_BP_DIRECT	GO:0048246~macrophage chemotaxis	4	1.77778	0.000361938	CCL5, SAA1, CCL3, CCL2	215	13	19157	27.4161	0.474625	0.00846745	0.00788168
GOTERM_BP_DIRECT	GO:0034142~toll-like receptor 4 signaling pathway	4	1.77778	0.000566387	NFKBIA, OAS1, RIPK2, TNIP3	215	15	19157	23.7606	0.634804	0.0124325	0.0115725
GOTERM_BP_DIRECT	GO:0010884~positive regulation of lipid storage	4	1.77778	0.000566387	HILPDA, ZC3H12A, IKBKE, NFKB1	215	15	19157	23.7606	0.634804	0.0124325	0.0115725
GOTERM_BP_DIRECT	GO:0032725~positive regulation of granulocyte macrophage colony-stimulating factor production	4	1.77778	0.000566387	DDX58, IL23A, IL1B, RASGRP1	215	15	19157	23.7606	0.634804	0.0124325	0.0115725
GOTERM_BP_DIRECT	GO:0071639~positive regulation of monocyte chemotactic protein-1 production	4	1.77778	0.000691368	OAS1, IL1B, OAS3, NOD2	215	16	19157	22.2756	0.707613	0.0141293	0.0131519
GOTERM_BP_DIRECT	GO:0051770~positive regulation of nitric-oxide synthase biosynthetic process	4	1.77778	0.000990961	NAMPT, CCL2, NOD2, TLR2	215	18	19157	19.8005	0.828436	0.0189455	0.0176348
GOTERM_BP_DIRECT	GO:0060339~negative regulation of type I interferon-mediated signaling pathway	4	1.77778	0.00136183	MMP12, OAS1, OAS3, ISG15	215	20	19157	17.8205	0.911344	0.024458	0.022766
GOTERM_BP_DIRECT	GO:0002755~MyD88-dependent toll-like receptor signaling pathway	4	1.77778	0.00180967	TNIP1, IRAK2, IRAK3, TLR2	215	22	19157	16.2004	0.960065	0.0303547	0.0282548
GOTERM_BP_DIRECT	GO:0045672~positive regulation of osteoclast differentiation	4	1.77778	0.00180967	IL20, CSF1, IL23A, TNF	215	22	19157	16.2004	0.960065	0.0303547	0.0282548
GOTERM_BP_DIRECT	GO:0032727~positive regulation of interferon-alpha production	4	1.77778	0.00233968	MMP12, IFIH1, DDX58, RIPK2	215	24	19157	14.8504	0.984468	0.0378178	0.0352016
GOTERM_BP_DIRECT	GO:0042098~T cell proliferation	4	1.77778	0.00233968	IL23A, RIPK2, EBI3, RASGRP1	215	24	19157	14.8504	0.984468	0.0378178	0.0352016
GOTERM_BP_DIRECT	GO:0034341~response to interferon-gamma	4	1.77778	0.00295662	CD40, GCH1, UBD, KYNU	215	26	19157	13.7081	0.994829	0.0461129	0.0429229
GOTERM_BP_DIRECT	GO:0045776~negative regulation of blood pressure	4	1.77778	0.00329905	GCH1, NOS2, PTAFR, BDKRB1	215	27	19157	13.2003	0.997192	0.0492964	0.0458861
GOTERM_BP_DIRECT	GO:0042832~defense response to protozoan	4	1.77778	0.00329905	IL10, BATF2, CD40, GBP4	215	27	19157	13.2003	0.997192	0.0492964	0.0458861
GOTERM_BP_DIRECT	GO:0032703~negative regulation of interleukin-2 production	4	1.77778	0.0036648	NAV3, TNFAIP3, NOD2, GBP1	215	28	19157	12.7289	0.998538	0.0534099	0.0497151
GOTERM_BP_DIRECT	GO:1900017~positive regulation of cytokine production involved in inflammatory response	4	1.77778	0.0036648	GBP5, IL6, NOD2, TNF	215	28	19157	12.7289	0.998538	0.0534099	0.0497151
GOTERM_BP_DIRECT	GO:0001774~microglial cell activation	4	1.77778	0.00405433	NAMPT, TNF, CX3CL1, TLR2	215	29	19157	12.29	0.999271	0.0576688	0.0536793
GOTERM_BP_DIRECT	GO:0010332~response to gamma radiation	4	1.77778	0.00405433	IL1A, CXCL10, CCL7, SOD2	215	29	19157	12.29	0.999271	0.0576688	0.0536793
GOTERM_BP_DIRECT	GO:0010575~positive regulation of vascular endothelial growth factor production	4	1.77778	0.0044681	IL1A, IL6, IL1B, PTGS2	215	30	19157	11.8803	0.999652	0.0611099	0.0568824
GOTERM_BP_DIRECT	GO:0045089~positive regulation of innate immune response	4	1.77778	0.0044681	GBP5, CCL5, NOD2, EREG	215	30	19157	11.8803	0.999652	0.0611099	0.0568824
GOTERM_BP_DIRECT	GO:0045840~positive regulation of mitotic nuclear division	4	1.77778	0.0044681	IL1A, IL1B, TNF, EREG	215	30	19157	11.8803	0.999652	0.0611099	0.0568824
GOTERM_BP_DIRECT	GO:1900745~positive regulation of p38MAPK cascade	4	1.77778	0.00537005	BMP2, IL1B, ZC3H12A, XDH	215	32	19157	11.1378	0.99993	0.069188	0.0644016
GOTERM_BP_DIRECT	GO:0042100~B cell proliferation	4	1.77778	0.00691464	IL10, CD40, IL7R, RASGRP1	215	35	19157	10.1831	0.999996	0.0859736	0.0800261
GOTERM_BP_DIRECT	GO:0034612~response to tumor necrosis factor	4	1.77778	0.00691464	GCH1, UBD, PTGS2, SELE	215	35	19157	10.1831	0.999996	0.0859736	0.0800261
GOTERM_BP_DIRECT	GO:2000352~negative regulation of endothelial cell apoptotic process	4	1.77778	0.00748198	IL10, SERPINE1, TNFAIP3, ICAM1	215	36	19157	9.90026	0.999998	0.0923817	0.0859908
GOTERM_BP_DIRECT	GO:0030574~collagen catabolic process	4	1.77778	0.00869717	MMP12, MMP1, MMP3, MMP10	215	38	19157	9.37919	1	0.105194	0.0979171
GOTERM_BP_DIRECT	GO:0032691~negative regulation of interleukin-1 beta production	4	1.77778	0.0122161	ZC3H12A, NLRP3, TNFAIP3, CX3CL1	215	43	19157	8.28859	1	0.138346	0.128775
GOTERM_BP_DIRECT	GO:0022617~extracellular matrix disassembly	4	1.77778	0.0146651	MMP12, MMP1, MMP3, MMP10	215	46	19157	7.74803	1	0.159967	0.1489
GOTERM_BP_DIRECT	GO:0008630~intrinsic apoptotic signaling pathway in response to DNA damage	4	1.77778	0.0155386	BCL2A1, SOD2, TNF, IKBKE	215	47	19157	7.58318	1	0.163477	0.152168
GOTERM_BP_DIRECT	GO:1904646~cellular response to beta-amyloid	4	1.77778	0.0155386	VCAM1, NAMPT, TNF, ICAM1	215	47	19157	7.58318	1	0.163477	0.152168
GOTERM_BP_DIRECT	GO:0010718~positive regulation of epithelial to mesenchymal transition	4	1.77778	0.0164408	SERPINB3, IL6, BMP2, IL1B	215	48	19157	7.42519	1	0.169952	0.158195
GOTERM_BP_DIRECT	GO:0007249~I-kappaB kinase/NF-kappaB signaling	4	1.77778	0.0173718	NFKBIA, IRAK2, RIPK2, BIRC3	215	49	19157	7.27366	1	0.177512	0.165232
GOTERM_BP_DIRECT	GO:0034097~response to cytokine	4	1.77778	0.0193207	CD274, SELE, PTGES, NFKB2	215	51	19157	6.98842	1	0.190845	0.177643
GOTERM_BP_DIRECT	GO:0045785~positive regulation of cell adhesion	4	1.77778	0.0203385	CCL5, SAA1, CCR7, TNF	215	52	19157	6.85403	1	0.198692	0.184947
GOTERM_BP_DIRECT	GO:0043124~negative regulation of I-kappaB kinase/NF-kappaB signaling	4	1.77778	0.0213855	TNIP1, TNIP3, ZC3H12A, TNFAIP3	215	53	19157	6.7247	1	0.202252	0.18826
GOTERM_BP_DIRECT	GO:0045786~negative regulation of cell cycle	4	1.77778	0.0213855	BMP2, INHBA, PTGS2, ALOX15B	215	53	19157	6.7247	1	0.202252	0.18826
GOTERM_BP_DIRECT	GO:0030838~positive regulation of actin filament polymerization	4	1.77778	0.0213855	HCK, CSF3, CCR7, ICAM1	215	53	19157	6.7247	1	0.202252	0.18826
GOTERM_BP_DIRECT	GO:0019233~sensory perception of pain	4	1.77778	0.0224614	CCL2, BDKRB1, PTGS2, PTGES	215	54	19157	6.60017	1	0.202696	0.188674
GOTERM_BP_DIRECT	GO:0014823~response to activity	4	1.77778	0.0235664	IL10, IL6, SOD2, TNF	215	55	19157	6.48017	1	0.208463	0.194042
GOTERM_BP_DIRECT	GO:0033209~tumor necrosis factor-mediated signaling pathway	4	1.77778	0.0235664	NFKBIA, TRAF1, TNF, BIRC3	215	55	19157	6.48017	1	0.208463	0.194042
GOTERM_BP_DIRECT	GO:0001550~ovarian cumulus expansion	3	1.33333	0.000734315	TNFAIP6, PTX3, EREG	215	4	19157	66.8267	0.729124	0.0146346	0.0136222
GOTERM_BP_DIRECT	GO:0070574~cadmium ion transmembrane transport	3	1.33333	0.00121484	SLC11A2, SLC39A8, SLC39A14	215	5	19157	53.4614	0.884826	0.0220408	0.020516
GOTERM_BP_DIRECT	GO:0031622~positive regulation of fever generation	3	1.33333	0.00121484	IL1B, PTGS2, TNF	215	5	19157	53.4614	0.884826	0.0220408	0.020516
GOTERM_BP_DIRECT	GO:0002830~positive regulation of type 2 immune response	3	1.33333	0.00121484	NLRP3, NOD2, IDO1	215	5	19157	53.4614	0.884826	0.0220408	0.020516
GOTERM_BP_DIRECT	GO:0006569~tryptophan catabolic process	3	1.33333	0.00180886	IL4I1, KYNU, IDO1	215	6	19157	44.5512	0.960007	0.0303547	0.0282548
GOTERM_BP_DIRECT	GO:1904894~positive regulation of STAT cascade	3	1.33333	0.00180886	IL6, TSLP, IL7R	215	6	19157	44.5512	0.960007	0.0303547	0.0282548
GOTERM_BP_DIRECT	GO:0032741~positive regulation of interleukin-18 production	3	1.33333	0.00251378	GBP5, TNF, TLR2	215	7	19157	38.1867	0.988611	0.0395531	0.0368169
GOTERM_BP_DIRECT	GO:1904141~positive regulation of microglial cell migration	3	1.33333	0.00251378	CSF1, CCL3, CX3CL1	215	7	19157	38.1867	0.988611	0.0395531	0.0368169
GOTERM_BP_DIRECT	GO:0010573~vascular endothelial growth factor production	3	1.33333	0.00251378	IL6, IL1B, TNF	215	7	19157	38.1867	0.988611	0.0395531	0.0368169
GOTERM_BP_DIRECT	GO:0070431~nucleotide-binding oligomerization domain containing 2 signaling pathway	3	1.33333	0.00332709	NFKBIA, RIPK2, NOD2	215	8	19157	33.4134	0.997329	0.0492964	0.0458861
GOTERM_BP_DIRECT	GO:0070233~negative regulation of T cell apoptotic process	3	1.33333	0.00332709	CCL5, IL7R, IDO1	215	8	19157	33.4134	0.997329	0.0492964	0.0458861
GOTERM_BP_DIRECT	GO:0070234~positive regulation of T cell apoptotic process	3	1.33333	0.00332709	CCL5, IDO1, ICAM1	215	8	19157	33.4134	0.997329	0.0492964	0.0458861
GOTERM_BP_DIRECT	GO:0050691~regulation of defense response to virus by host	3	1.33333	0.00332709	MMP12, IL1B, TNFAIP3	215	8	19157	33.4134	0.997329	0.0492964	0.0458861
GOTERM_BP_DIRECT	GO:2000553~positive regulation of T-helper 2 cell cytokine production	3	1.33333	0.00424629	IL6, RSAD2, NLRP3	215	9	19157	29.7008	0.999482	0.0594481	0.0553356
GOTERM_BP_DIRECT	GO:0030728~ovulation	3	1.33333	0.00424629	TNFAIP6, PTGS2, EREG	215	9	19157	29.7008	0.999482	0.0594481	0.0553356
GOTERM_BP_DIRECT	GO:0010888~negative regulation of lipid storage	3	1.33333	0.00526895	NFKBIA, IL6, TNF	215	10	19157	26.7307	0.999917	0.068381	0.0636505
GOTERM_BP_DIRECT	GO:0071421~manganese ion transmembrane transport	3	1.33333	0.00526895	SLC11A2, SLC39A8, SLC39A14	215	10	19157	26.7307	0.999917	0.068381	0.0636505
GOTERM_BP_DIRECT	GO:0033089~positive regulation of T cell differentiation in thymus	3	1.33333	0.00526895	VNN1, IL7R, RASGRP1	215	10	19157	26.7307	0.999917	0.068381	0.0636505
GOTERM_BP_DIRECT	GO:0034340~response to type I interferon	3	1.33333	0.00526895	MX1, ISG15, IKBKE	215	10	19157	26.7307	0.999917	0.068381	0.0636505
GOTERM_BP_DIRECT	GO:0001961~positive regulation of cytokine-mediated signaling pathway	3	1.33333	0.00526895	TSLP, IL7, RIPK2	215	10	19157	26.7307	0.999917	0.068381	0.0636505
GOTERM_BP_DIRECT	GO:1903238~positive regulation of leukocyte tethering or rolling	3	1.33333	0.00639265	PTAFR, SELE, CHST2	215	11	19157	24.3006	0.999989	0.0811867	0.0755703
GOTERM_BP_DIRECT	GO:0032308~positive regulation of prostaglandin secretion	3	1.33333	0.00639265	IL1A, IL1B, PTGES	215	11	19157	24.3006	0.999989	0.0811867	0.0755703
GOTERM_BP_DIRECT	GO:0032495~response to muramyl dipeptide	3	1.33333	0.00761504	NFKBIA, TNFAIP3, NOD2	215	12	19157	22.2756	0.999999	0.0933761	0.0869165
GOTERM_BP_DIRECT	GO:0043922~negative regulation by host of viral transcription	3	1.33333	0.00893378	CCL5, CCL4, CCL3	215	13	19157	20.5621	1	0.106606	0.099231
GOTERM_BP_DIRECT	GO:1904996~positive regulation of leukocyte adhesion to vascular endothelial cell	3	1.33333	0.0103466	IL6, TNF, ICAM1	215	14	19157	19.0934	1	0.121028	0.112655
GOTERM_BP_DIRECT	GO:0032270~positive regulation of cellular protein metabolic process	3	1.33333	0.0118513	NFKBIA, CSF1, INHBA	215	15	19157	17.8205	1	0.135074	0.12573
GOTERM_BP_DIRECT	GO:0010818~T cell chemotaxis	3	1.33333	0.0118513	CXCL10, CXCL11, CCL3	215	15	19157	17.8205	1	0.135074	0.12573
GOTERM_BP_DIRECT	GO:2000406~positive regulation of T cell migration	3	1.33333	0.0118513	CXCL10, CCL20, CCL5	215	15	19157	17.8205	1	0.135074	0.12573
GOTERM_BP_DIRECT	GO:0034116~positive regulation of heterotypic cell-cell adhesion	3	1.33333	0.0134455	IL10, IL1B, TNF	215	16	19157	16.7067	1	0.149416	0.139079
GOTERM_BP_DIRECT	GO:0045779~negative regulation of bone resorption	3	1.33333	0.0151272	IL6, TNFAIP3, TNFRSF11B	215	17	19157	15.7239	1	0.161055	0.149914
GOTERM_BP_DIRECT	GO:0050995~negative regulation of lipid catabolic process	3	1.33333	0.0151272	HCAR2, IL1B, TNF	215	17	19157	15.7239	1	0.161055	0.149914
GOTERM_BP_DIRECT	GO:0048143~astrocyte activation	3	1.33333	0.0151272	ADORA2A, IL1B, TNF	215	17	19157	15.7239	1	0.161055	0.149914
GOTERM_BP_DIRECT	GO:0033280~response to vitamin D	3	1.33333	0.0151272	CXCL10, CYP24A1, PTGS2	215	17	19157	15.7239	1	0.161055	0.149914
GOTERM_BP_DIRECT	GO:0060252~positive regulation of glial cell proliferation	3	1.33333	0.0168943	IL6, IL1B, TNF	215	18	19157	14.8504	1	0.17363	0.161619
GOTERM_BP_DIRECT	GO:0043011~myeloid dendritic cell differentiation	3	1.33333	0.0187445	BATF2, BATF3, UBD	215	19	19157	14.0688	1	0.186189	0.173308
GOTERM_BP_DIRECT	GO:0042730~fibrinolysis	3	1.33333	0.0187445	SERPINB2, PLAU, SERPINE1	215	19	19157	14.0688	1	0.186189	0.173308
GOTERM_BP_DIRECT	GO:0010759~positive regulation of macrophage chemotaxis	3	1.33333	0.0187445	CSF1, CCL5, SLAMF1	215	19	19157	14.0688	1	0.186189	0.173308
GOTERM_BP_DIRECT	GO:0071360~cellular response to exogenous dsRNA	3	1.33333	0.0187445	IFIH1, DDX58, IFIT1	215	19	19157	14.0688	1	0.186189	0.173308
GOTERM_BP_DIRECT	GO:0010744~positive regulation of macrophage derived foam cell differentiation	3	1.33333	0.0187445	CSF1, ALOX15B, NFKB1	215	19	19157	14.0688	1	0.186189	0.173308
GOTERM_BP_DIRECT	GO:0038061~NIK/NF-kappaB signaling	3	1.33333	0.0206759	IKBKE, NFKB2, BIRC3	215	20	19157	13.3653	1	0.199793	0.185971
GOTERM_BP_DIRECT	GO:0050901~leukocyte tethering or rolling	3	1.33333	0.0206759	VCAM1, SELE, TNF	215	20	19157	13.3653	1	0.199793	0.185971
GOTERM_BP_DIRECT	GO:0070498~interleukin-1-mediated signaling pathway	3	1.33333	0.0226865	IRAK2, IL1B, IRAK3	215	21	19157	12.7289	1	0.202696	0.188674
GOTERM_BP_DIRECT	GO:0019835~cytolysis	3	1.33333	0.0226865	NINJ1, PRF1, GZMB	215	21	19157	12.7289	1	0.202696	0.188674
GOTERM_BP_DIRECT	GO:0071577~zinc II ion transmembrane transport	3	1.33333	0.0247742	SLC11A2, SLC39A8, SLC39A14	215	22	19157	12.1503	1	0.218062	0.202976
GOTERM_BP_DIRECT	GO:0002437~inflammatory response to antigenic stimulus	3	1.33333	0.026937	IL1RN, IL2RA, RASGRP1	215	23	19157	11.622	1	0.233629	0.217467
GOTERM_BP_DIRECT	GO:0032693~negative regulation of interleukin-10 production	3	1.33333	0.026937	CD274, IL23A, IDO1	215	23	19157	11.622	1	0.233629	0.217467
GOTERM_BP_DIRECT	GO:0090026~positive regulation of monocyte chemotaxis	3	1.33333	0.026937	CXCL10, CCL5, SERPINE1	215	23	19157	11.622	1	0.233629	0.217467
GOTERM_BP_DIRECT	GO:0050768~negative regulation of neurogenesis	3	1.33333	0.0291731	IL6, IL1B, TNF	215	24	19157	11.1378	1	0.248181	0.231012
GOTERM_BP_DIRECT	GO:0032740~positive regulation of interleukin-17 production	3	1.33333	0.0291731	IL6, IL23A, NOD2	215	24	19157	11.1378	1	0.248181	0.231012
GOTERM_BP_DIRECT	GO:0051968~positive regulation of synaptic transmission, glutamatergic	3	1.33333	0.0363023	ADORA2A, CCL2, PTGS2	215	27	19157	9.90026	1	0.290746	0.270632
GOTERM_BP_DIRECT	GO:0001954~positive regulation of cell-matrix adhesion	3	1.33333	0.0363023	CSF1, CCR7, CX3CL1	215	27	19157	9.90026	1	0.290746	0.270632
GOTERM_BP_DIRECT	GO:0046697~decidualization	3	1.33333	0.0363023	GJB2, LIF, PTGS2	215	27	19157	9.90026	1	0.290746	0.270632
GOTERM_BP_DIRECT	GO:1902042~negative regulation of extrinsic apoptotic signaling pathway via death domain receptors	3	1.33333	0.0388129	SERPINE1, TNFAIP3, ICAM1	215	28	19157	9.54668	1	0.308077	0.286765
GOTERM_BP_DIRECT	GO:0042104~positive regulation of activated T cell proliferation	3	1.33333	0.0388129	IL23A, IL2RA, SLAMF1	215	28	19157	9.54668	1	0.308077	0.286765
GOTERM_BP_DIRECT	GO:0097192~extrinsic apoptotic signaling pathway in absence of ligand	3	1.33333	0.0413876	IL1A, BCL2A1, IL1B	215	29	19157	9.21748	1	0.325607	0.303082
GOTERM_BP_DIRECT	GO:0051928~positive regulation of calcium ion transport	3	1.33333	0.0413876	CCL5, CCL4, CCL3	215	29	19157	9.21748	1	0.325607	0.303082
GOTERM_BP_DIRECT	GO:0034344~regulation of type III interferon production	2	0.888889	0.0222175	IFIH1, DDX58	215	2	19157	89.1023	1	0.202467	0.18846
GOTERM_BP_DIRECT	GO:0039528~cytoplasmic pattern recognition receptor signaling pathway in response to virus	2	0.888889	0.0222175	IFIH1, DDX58	215	2	19157	89.1023	1	0.202467	0.18846
GOTERM_BP_DIRECT	GO:2000349~negative regulation of CD40 signaling pathway	2	0.888889	0.0222175	TNFAIP3, SLAMF1	215	2	19157	89.1023	1	0.202467	0.18846
GOTERM_BP_DIRECT	GO:0006147~guanine catabolic process	2	0.888889	0.0222175	GDA, XDH	215	2	19157	89.1023	1	0.202467	0.18846
GOTERM_BP_DIRECT	GO:0001781~neutrophil apoptotic process	2	0.888889	0.0222175	HCAR2, IL6	215	2	19157	89.1023	1	0.202467	0.18846
GOTERM_BP_DIRECT	GO:0070427~nucleotide-binding oligomerization domain containing 1 signaling pathway	2	0.888889	0.0222175	NFKBIA, RIPK2	215	2	19157	89.1023	1	0.202467	0.18846
GOTERM_BP_DIRECT	GO:0006161~deoxyguanosine catabolic process	2	0.888889	0.0222175	GDA, XDH	215	2	19157	89.1023	1	0.202467	0.18846
GOTERM_BP_DIRECT	GO:0060559~positive regulation of calcidiol 1-monooxygenase activity	2	0.888889	0.0331413	IL1B, TNF	215	3	19157	59.4016	1	0.270299	0.2516
GOTERM_BP_DIRECT	GO:0001660~fever generation	2	0.888889	0.0331413	IL1A, IL1B	215	3	19157	59.4016	1	0.270299	0.2516
GOTERM_BP_DIRECT	GO:0014916~regulation of lung blood pressure	2	0.888889	0.0331413	GCH1, NAMPT	215	3	19157	59.4016	1	0.270299	0.2516
GOTERM_BP_DIRECT	GO:0009595~detection of biotic stimulus	2	0.888889	0.0331413	NLRP3, NOD2	215	3	19157	59.4016	1	0.270299	0.2516
GOTERM_BP_DIRECT	GO:0046038~GMP catabolic process	2	0.888889	0.0331413	GDA, XDH	215	3	19157	59.4016	1	0.270299	0.2516
GOTERM_BP_DIRECT	GO:0003032~detection of oxygen	2	0.888889	0.0331413	SLC11A2, SOD2	215	3	19157	59.4016	1	0.270299	0.2516
GOTERM_BP_DIRECT	GO:0033212~iron assimilation	2	0.888889	0.0331413	SLC11A2, SLC39A14	215	3	19157	59.4016	1	0.270299	0.2516
GOTERM_BP_DIRECT	GO:0071659~negative regulation of IP-10 production	2	0.888889	0.0331413	OAS1, OAS3	215	3	19157	59.4016	1	0.270299	0.2516
GOTERM_BP_DIRECT	GO:1903003~positive regulation of protein deubiquitination	2	0.888889	0.0439436	TNIP1, ZC3H12A	215	4	19157	44.5512	1	0.338233	0.314834
GOTERM_BP_DIRECT	GO:0030730~sequestering of triglyceride	2	0.888889	0.0439436	IL1B, TNF	215	4	19157	44.5512	1	0.338233	0.314834
GOTERM_BP_DIRECT	GO:0043242~negative regulation of protein complex disassembly	2	0.888889	0.0439436	IRAK3, TNF	215	4	19157	44.5512	1	0.338233	0.314834
GOTERM_BP_DIRECT	GO:0039530~MDA-5 signaling pathway	2	0.888889	0.0439436	IFIH1, OAS3	215	4	19157	44.5512	1	0.338233	0.314834
GOTERM_BP_DIRECT	GO:0043374~CD8-positive, alpha-beta T cell differentiation	2	0.888889	0.0439436	IRF1, TNFSF8	215	4	19157	44.5512	1	0.338233	0.314834

## Sheet: Fig. S2A
Category	Term	Count	%	PValue	Genes	List Total	Pop Hits	Pop Total	Fold Enrichment	Bonferroni	Benjamini	FDR
KEGG_PATHWAY	hsa04060:Cytokine-cytokine receptor interaction	53	23.5556	9.02631e-37	CXCL6, CSF3, CXCL9, CD40, IL1RN, IL20, TNFRSF6B, CSF1, CCL4L1, CCL4L2, IL24, CXCL1, CXCL3, TNF, CXCL2, CXCL5, CX3CL1, CCR7, IL10, IL11, IL15RA, IL19, IL1A, IL23A, IL1B, LTB, CCL3L3, EBI3, CSF2RB, TNFRSF11B, CCL8, CCL7, CCL5, CCL4, CCL3, CCL2, IL32, CCL22, TSLP, CCL20, TNFSF15, TNFRSF9, LIF, INHBA, CXCL10, BMP2, CXCL11, IL6, IL7, IL2RA, TNFSF8, IL7R, IL17C	159	295	8142	9.2	1.80526e-34	1.80526e-34	1.43518e-34
KEGG_PATHWAY	hsa04061:Viral protein interaction with cytokine and cytokine receptor	29	12.8889	1.47416e-25	CXCL6, CXCL9, IL20, CSF1, CCL4L1, CCL4L2, CCL3L3, IL24, CXCL1, CXCL3, TNF, CXCL2, CXCL5, CX3CL1, CCL8, CCL7, CCL5, CCL4, CCL3, CCL2, CCR7, IL10, CCL22, CCL20, IL19, CXCL10, CXCL11, IL6, IL2RA	159	100	8142	14.8502	2.94832e-23	1.47416e-23	1.17196e-23
KEGG_PATHWAY	hsa04668:TNF signaling pathway	27	12	1.76839e-21	CXCL6, CSF1, TNFAIP3, CXCL1, NOD2, CXCL3, PTGS2, TNF, CXCL2, CXCL5, CX3CL1, ICAM1, CCL5, CCL2, VCAM1, CCL20, MMP3, LIF, TRAF1, SELE, NFKB1, NFKBIA, CXCL10, IL6, IRF1, IL1B, BIRC3	159	112	8142	12.3447	3.53678e-19	1.17893e-19	9.37246e-20
KEGG_PATHWAY	hsa04621:NOD-like receptor signaling pathway	25	11.1111	7.75134e-14	TNFAIP3, CXCL1, NOD2, CXCL3, TNF, CXCL2, CCL5, NAMPT, CCL2, NLRP3, GBP1, IKBKE, GBP4, GBP3, GBP5, RIPK2, NFKB1, NFKBIA, IL6, OAS1, OAS2, OAS3, IL1B, DEFB4A, BIRC3	159	184	8142	6.95755	1.54987e-11	2.21467e-12	1.76066e-12
KEGG_PATHWAY	hsa04062:Chemokine signaling pathway	24	10.6667	1.67657e-12	CXCL6, CXCL9, CCL22, CCL4L1, CCL20, CCL3L3, CCL4L2, CXCL1, CXCL3, CXCL2, CXCL5, CX3CL1, NFKB1, NFKBIA, CXCL10, HCK, CXCL11, CCL8, CCL7, CCL5, CCL4, CCL3, CCL2, CCR7	159	192	8142	6.40094	3.3531e-10	4.19143e-11	3.33219e-11
KEGG_PATHWAY	hsa04657:IL-17 signaling pathway	23	10.2222	2.23324e-18	CXCL6, CSF3, MMP1, CCL20, MMP3, TNFAIP3, CXCL1, CXCL3, PTGS2, CXCL2, TNF, CXCL5, NFKB1, NFKBIA, CXCL10, IL6, CCL7, IL1B, CCL2, DEFB4A, S100A9, IKBKE, IL17C	159	94	8142	12.5295	4.46647e-16	1.11662e-16	8.87711e-17
KEGG_PATHWAY	hsa05323:Rheumatoid arthritis	22	9.77778	3.07079e-17	CXCL6, IL11, CSF1, MMP1, CCL20, CCL3L3, MMP3, CXCL1, CXCL3, CXCL2, TNF, CXCL5, ICAM1, IL1A, IL6, IL23A, IL1B, CCL5, CCL3, CCL2, LTB, TLR2	159	93	8142	12.1136	6.14159e-15	1.22832e-15	9.76513e-16
KEGG_PATHWAY	hsa04064:NF-kappa B signaling pathway	22	9.77778	3.51258e-16	CD40, VCAM1, BCL2A1, DDX58, CCL4L1, CCL4L2, TNFAIP3, CXCL1, TRAF1, CXCL3, PTGS2, CXCL2, TNF, NFKB1, NFKB2, ICAM1, NFKBIA, PLAU, IL1B, CCL4, LTB, BIRC3	159	104	8142	10.8324	6.66134e-14	1.17086e-14	9.30834e-15
KEGG_PATHWAY	hsa05417:Lipid and atherosclerosis	22	9.77778	8.12243e-10	CD40, VCAM1, MMP1, CCL3L3, MMP3, CXCL1, CXCL3, SOD2, SELE, CXCL2, TNF, NFKB1, ICAM1, NFKBIA, IL6, IL1B, CCL5, CCL3, CCL2, NLRP3, IKBKE, TLR2	159	215	8142	5.23984	1.62449e-07	1.47681e-08	1.17406e-08
KEGG_PATHWAY	hsa05171:Coronavirus disease - COVID-19	22	9.77778	3.27398e-09	CSF3, DDX58, MMP1, MX2, MX1, MMP3, ISG15, TNF, NFKB1, IFIH1, NFKBIA, CXCL10, IL6, OAS1, OAS2, IL1B, OAS3, CCL2, NLRP3, IKBKE, CFB, TLR2	159	232	8142	4.85589	6.54795e-07	5.03689e-08	4.00432e-08
KEGG_PATHWAY	hsa05164:Influenza A	20	8.88889	6.21243e-10	RSAD2, DDX58, MX2, MX1, TNF, NFKB1, ICAM1, IFIH1, NFKBIA, IL1A, CXCL10, IL6, OAS1, OAS2, IL1B, OAS3, CCL5, CCL2, NLRP3, IKBKE	159	171	8142	5.98919	1.24249e-07	1.24249e-08	9.87777e-09
KEGG_PATHWAY	hsa05200:Pathways in cancer	20	8.88889	0.00691727	IL15RA, LAMB3, NOS2, MMP1, CSF2RB, TRAF1, PTGS2, RASGRP1, NFKB1, NFKB2, NFKBIA, BMP2, IL6, IL23A, IL7, IL2RA, STAT4, BDKRB1, IL7R, BIRC3	159	531	8142	1.92872	0.750491	0.0354732	0.0282012
KEGG_PATHWAY	hsa04620:Toll-like receptor signaling pathway	17	7.55556	1.14971e-10	CXCL9, CD40, CCL4L1, CCL3L3, CCL4L2, TNF, NFKB1, NFKBIA, CXCL10, CXCL11, IL6, IL1B, CCL5, CCL4, CCL3, IKBKE, TLR2	159	104	8142	8.37046	2.29943e-08	2.55492e-09	2.03116e-09
KEGG_PATHWAY	hsa05162:Measles	17	7.55556	9.14488e-09	DDX58, MX2, MX1, TNFAIP3, NFKB1, IFIH1, NFKBIA, IL1A, IL6, OAS1, OAS2, IL1B, IL2RA, OAS3, IKBKE, SLAMF1, TLR2	159	139	8142	6.26279	1.82898e-06	1.30641e-07	1.0386e-07
KEGG_PATHWAY	hsa05169:Epstein-Barr virus infection	17	7.55556	1.68373e-06	CD40, DDX58, TAP1, TNFAIP3, ISG15, TNF, NFKB1, NFKB2, ICAM1, NFKBIA, CXCL10, IL6, OAS1, OAS2, OAS3, IKBKE, TLR2	159	202	8142	4.30955	0.00033669	1.46412e-05	1.16397e-05
KEGG_PATHWAY	hsa04630:JAK-STAT signaling pathway	16	7.11111	4.98086e-07	IL10, IL11, IL15RA, CSF3, IL20, TSLP, IL24, LIF, IL19, CSF2RB, IL6, IL23A, IL7, IL2RA, STAT4, IL7R	159	162	8142	5.05754	9.96123e-05	5.24301e-06	4.16819e-06
KEGG_PATHWAY	hsa05163:Human cytomegalovirus infection	15	6.66667	0.000113991	CCL4L1, CCL3L3, CCL4L2, TAP1, PTGS2, TNF, CX3CL1, NFKB1, NFKBIA, IL6, IL1B, CCL5, CCL4, CCL3, CCL2	159	225	8142	3.41384	0.0225416	0.000844381	0.000671283
KEGG_PATHWAY	hsa04625:C-type lectin receptor signaling pathway	14	6.22222	8.98912e-08	IL10, CCL22, PTGS2, TNF, NFKB1, NFKB2, NFKBIA, IL6, IL23A, IL1B, IRF1, NLRP3, CLEC4E, IKBKE	159	104	8142	6.89332	1.79781e-05	1.19855e-06	9.52847e-07
KEGG_PATHWAY	hsa05146:Amoebiasis	13	5.77778	5.62042e-07	IL10, SERPINB3, SERPINB4, LAMB3, NOS2, CXCL1, CXCL3, CXCL2, TNF, NFKB1, IL6, IL1B, TLR2	159	102	8142	6.52645	0.000112402	5.35279e-06	4.25546e-06
KEGG_PATHWAY	hsa05142:Chagas disease	13	5.77778	5.62042e-07	IL10, NOS2, CCL3L3, SERPINE1, TNF, NFKB1, NFKBIA, IL6, IL1B, CCL5, CCL3, CCL2, TLR2	159	102	8142	6.52645	0.000112402	5.35279e-06	4.25546e-06
KEGG_PATHWAY	hsa05160:Hepatitis C	13	5.77778	5.05103e-05	RSAD2, DDX58, MX2, MX1, IFIT1, TNF, NFKB1, NFKBIA, CXCL10, OAS1, OAS2, OAS3, IKBKE	159	157	8142	4.24012	0.0100515	0.000404082	0.000321245
KEGG_PATHWAY	hsa05152:Tuberculosis	13	5.77778	0.000187686	IL10, NOS2, RIPK2, NOD2, TNF, NFKB1, IL1A, IL6, IRAK2, IL23A, IL1B, CLEC4E, TLR2	159	180	8142	3.69832	0.0368448	0.00125124	0.000994735
KEGG_PATHWAY	hsa05144:Malaria	12	5.33333	2.01749e-09	IL10, CSF3, IL6, CD40, VCAM1, IL1B, CCL2, HBA1, SELE, TNF, ICAM1, TLR2	159	50	8142	12.2898	4.03498e-07	3.36248e-08	2.67317e-08
KEGG_PATHWAY	hsa05133:Pertussis	12	5.33333	2.00376e-07	IL10, IL1A, CXCL6, IL6, NOS2, IL23A, IL1B, IRF1, NLRP3, TNF, NFKB1, CXCL5	159	76	8142	8.0854	4.00743e-05	2.5047e-06	1.99123e-06
KEGG_PATHWAY	hsa04623:Cytosolic DNA-sensing pathway	11	4.88889	3.00812e-07	NFKBIA, CXCL10, IL6, CCL4L1, DDX58, CCL5, IL1B, CCL4L2, CCL4, IKBKE, NFKB1	159	63	8142	8.941	6.01605e-05	3.53896e-06	2.81347e-06
KEGG_PATHWAY	hsa05202:Transcriptional misregulation in cancer	11	4.88889	0.0042563	ETV7, IL6, CD40, BCL2A1, PLAU, MMP3, NFKBIZ, GZMB, TRAF1, NFKB1, BIRC3	159	193	8142	2.91856	0.573898	0.025037	0.0199045
KEGG_PATHWAY	hsa05134:Legionellosis	10	4.44444	1.26039e-06	NFKBIA, IL6, IL1B, CXCL1, CXCL3, TNF, CXCL2, NFKB1, NFKB2, TLR2	159	57	8142	8.98378	0.000252047	1.14581e-05	9.10919e-06
KEGG_PATHWAY	hsa05321:Inflammatory bowel disease	10	4.44444	3.92267e-06	IL10, IL1A, IL6, IL23A, IL1B, STAT4, NOD2, TNF, NFKB1, TLR2	159	65	8142	7.87808	0.000784227	3.26889e-05	2.59877e-05
KEGG_PATHWAY	hsa04640:Hematopoietic cell lineage	10	4.44444	0.000121083	IL1A, IL11, CSF3, IL6, CSF1, IL7, IL1B, IL2RA, IL7R, TNF	159	99	8142	5.17248	0.0239272	0.000864879	0.000687579
KEGG_PATHWAY	hsa04933:AGE-RAGE signaling pathway in diabetic complications	10	4.44444	0.000130881	IL1A, IL6, VCAM1, IL1B, SERPINE1, CCL2, SELE, TNF, NFKB1, ICAM1	159	100	8142	5.12075	0.0258382	0.000902625	0.000717587
KEGG_PATHWAY	hsa05167:Kaposi sarcoma-associated herpesvirus infection	10	4.44444	0.0130903	NFKBIA, HCK, IL6, CXCL1, CXCL3, PTGS2, CXCL2, IKBKE, NFKB1, ICAM1	159	194	8142	2.63956	0.928306	0.058179	0.0462523
KEGG_PATHWAY	hsa05143:African trypanosomiasis	9	4	4.03192e-07	IL10, IL6, VCAM1, IL1B, HBA1, SELE, TNF, IDO1, ICAM1	159	37	8142	12.4559	8.06352e-05	4.47991e-06	3.56153e-06
KEGG_PATHWAY	hsa05140:Leishmaniasis	9	4	0.000113874	IL10, NFKBIA, IL1A, NOS2, IL1B, PTGS2, TNF, NFKB1, TLR2	159	77	8142	5.9853	0.0225186	0.000844381	0.000671283
KEGG_PATHWAY	hsa05145:Toxoplasmosis	9	4	0.00145231	IL10, NFKBIA, CD40, LAMB3, NOS2, TNF, NFKB1, TLR2, BIRC3	159	112	8142	4.11489	0.25224	0.00880187	0.00699749
KEGG_PATHWAY	hsa04210:Apoptosis	9	4	0.00486584	NFKBIA, BCL2A1, PRF1, GZMB, CSF2RB, TRAF1, TNF, NFKB1, BIRC3	159	136	8142	3.38873	0.623013	0.0278048	0.0221048
KEGG_PATHWAY	hsa05418:Fluid shear stress and atherosclerosis	9	4	0.00554427	IL1A, VCAM1, SDC4, IL1B, CCL2, SELE, TNF, NFKB1, ICAM1	159	139	8142	3.3156	0.67108	0.0308015	0.0244872
KEGG_PATHWAY	hsa04936:Alcoholic liver disease	9	4	0.00629274	NFKBIA, IL6, IL1B, CXCL1, CXCL3, TNF, CXCL2, IKBKE, NFKB1	159	142	8142	3.24555	0.717061	0.0331197	0.0263301
KEGG_PATHWAY	hsa05161:Hepatitis B	9	4	0.0134024	IFIH1, NFKBIA, IL6, DDX58, STAT4, TNF, IKBKE, NFKB1, TLR2	159	162	8142	2.84486	0.932701	0.0582713	0.0463257
KEGG_PATHWAY	hsa04622:RIG-I-like receptor signaling pathway	8	3.55556	0.000390111	IFIH1, NFKBIA, CXCL10, DDX58, ISG15, TNF, IKBKE, NFKB1	159	70	8142	5.85229	0.0750701	0.00251684	0.00200089
KEGG_PATHWAY	hsa04380:Osteoclast differentiation	8	3.55556	0.0121085	NFKBIA, IL1A, CSF1, IL1B, TNFRSF11B, TNF, NFKB1, NFKB2	159	128	8142	3.20047	0.912532	0.0550386	0.0437557
KEGG_PATHWAY	hsa05135:Yersinia infection	8	3.55556	0.0170702	IL10, NFKBIA, IL6, IL1B, NLRP3, CCL2, TNF, NFKB1	159	137	8142	2.99022	0.968048	0.0726391	0.0577481
KEGG_PATHWAY	hsa05235:PD-L1 expression and PD-1 checkpoint pathway in cancer	7	3.11111	0.00750579	NFKBIA, BATF2, CD274, BATF3, RASGRP1, NFKB1, TLR2	159	89	8142	4.02756	0.778386	0.0375289	0.0298355
KEGG_PATHWAY	hsa05222:Small cell lung cancer	7	3.11111	0.00878512	NFKBIA, LAMB3, NOS2, TRAF1, PTGS2, NFKB1, BIRC3	159	92	8142	3.89623	0.828777	0.0428543	0.0340691
KEGG_PATHWAY	hsa04659:Th17 cell differentiation	7	3.11111	0.0183392	NFKBIA, IL6, IL23A, IL1B, IL2RA, EBI3, NFKB1	159	108	8142	3.31901	0.975323	0.0764135	0.0607487
KEGG_PATHWAY	hsa05332:Graft-versus-host disease	6	2.66667	0.00123054	IL1A, IL6, IL1B, PRF1, GZMB, TNF	159	42	8142	7.31536	0.21828	0.00769086	0.00611423
KEGG_PATHWAY	hsa05120:Epithelial cell signaling in Helicobacter pylori infection	6	2.66667	0.011351	NFKBIA, CCL5, CXCL1, CXCL3, CXCL2, NFKB1	159	70	8142	4.38922	0.898042	0.0527955	0.0419724
KEGG_PATHWAY	hsa05330:Allograft rejection	5	2.22222	0.0060314	IL10, CD40, PRF1, GZMB, TNF	159	38	8142	6.73784	0.701783	0.0326022	0.0259187
KEGG_PATHWAY	hsa04940:Type I diabetes mellitus	5	2.22222	0.00935833	IL1A, IL1B, PRF1, GZMB, TNF	159	43	8142	5.95437	0.847483	0.0445635	0.035428
KEGG_PATHWAY	hsa01523:Antifolate resistance	4	1.77778	0.0198366	IL6, IL1B, TNF, NFKB1	159	30	8142	6.82767	0.981816	0.0809656	0.0643677
KEGG_PATHWAY	hsa04216:Ferroptosis	4	1.77778	0.0446703	SLC11A2, SLC39A8, ACSL4, SLC39A14	159	41	8142	4.99586	0.999893	0.178681	0.142051

## Sheet: Figs. S1A and S1B
genes	log2FC	p-value	FDR
MT1H	2.93612	3.26419e-09	9.14852e-06
MT1G	2.64289	5.93776e-09	1.3125e-05
NOS2	2.55967	3.54754e-09	9.14852e-06
MT1M	2.48418	1.18112e-09	4.56887e-06
SERPINB7	2.47742	2.98295e-06	0.00242922
CSF2	2.38231	1.90858e-05	0.00777142
OLFM4	2.35406	1.00681e-06	0.00111274
CXCL6	2.28854	0.000306861	0.0499798
CYP24A1	2.21834	2.2928e-05	0.00886912
CXCL1	2.18974	0.000272452	0.0463258
SERPINB4	2.06539	1.14271e-09	4.56887e-06
LRRC55	1.94922	0.000125496	0.0271779
LOC731424	1.94062	3.88417e-05	0.0133555
CHI3L2	1.9217	9.29187e-08	0.000130703
CCL4L2	1.82257	6.45582e-05	0.0190607
CCL4L1	1.82254	6.46487e-05	0.0190607
SERPINB3	1.77431	7.26619e-09	1.40537e-05
CCL3	1.74128	2.74954e-07	0.000354531
SLC30A2	1.74054	1.40478e-06	0.00144907
CCL3L3	1.71549	4.48475e-06	0.00257009
MT1E	1.70506	1.69407e-08	2.91249e-05
SLC26A4	1.67815	2.53323e-06	0.00217942
SAA2	1.57274	0.000199788	0.0358478
MT1F	1.51036	2.18194e-08	3.37612e-05
TNFAIP6	1.49708	4.19678e-06	0.00250917
S100A7	1.46521	3.94898e-06	0.00250917
CSF3	1.45348	4.73811e-06	0.00261831
CCL2	1.43514	0.000203878	0.0358478
MT1X	1.42033	4.14711e-07	0.000493602
IFI6	1.40874	3.39915e-14	5.2595e-10
PTGS2	1.39817	0.000123051	0.0271779
CCL20	1.37865	0.000171189	0.0338737
UBD	1.37399	4.09869e-06	0.00250917
SAA1	1.35796	3.14545e-05	0.0111737
IL1B	1.35443	0.00014738	0.0304055
MMP3	1.2986	8.56871e-06	0.00427631
IL24	1.29643	5.32376e-06	0.0028405
NEURL3	1.25693	0.000177903	0.0344087
CLEC4E	1.24202	9.9935e-05	0.0234287
DNER	1.23135	1.04314e-05	0.00474721
HSD11B1	1.22957	4.20163e-06	0.00250917
IL1A	1.21752	2.17419e-05	0.00862596
KCTD14	1.20707	9.55535e-06	0.0044803
EEF1E1-MUTED	1.1176	0.000182956	0.0346999
VCAM1	1.07913	0.000245706	0.0427169
IDO1	1.07403	3.17741e-05	0.0111737
C21orf67	1.07187	6.60882e-05	0.0190607
RND1	1.01063	0.000185594	0.0346999
RBM14-RBM4	-3.91521	0.000160217	0.0326188
FPR3	-1.99611	3.86861e-06	0.00250917
LOC284801	-1.94563	3.32728e-06	0.00250917
CHGA	-1.52686	0.000253931	0.0436564
SST	-1.51868	5.4748e-11	4.23558e-07
H19	-1.46135	2.29048e-06	0.00217942
CRB2	-1.39282	1.55778e-05	0.00651446
FCGR3A	-1.39044	0.000190386	0.0346999
ALPP	-1.27771	8.84392e-06	0.00427631
CILP	-1.1642	1.39337e-05	0.00598878
EGFL7	-1.11543	8.18538e-05	0.0218366
FLG	-1.01681	7.47888e-05	0.0203019
CYBB	-1.01041	9.64976e-05	0.0234287

## Sheet: Fig. S1C
Pathway	# of genes	% Representation	Gene assignments
Interleukin signaling pathway (P00036)	1	0.022			IL1A
Integrin signalling pathway (P00034)	1	0.022			RND1
Inflammation mediated by chemokine and cytokine signaling pathway (P00031)	7	0.152			CCL3	IL1B	PTGS2	CCL2	CCL20	CCL4L2		CCL3L3
Toll receptor signaling pathway (P00054)	1	0.022			PTGS2
Vitamin D metabolism and pathway (P04396)	1	0.022			CYP24A1
PI3 kinase pathway (P00048)	1	0.022			NOS2
Plasminogen activating cascade (P00050)	1	0.022			MMP3
Endothelin signaling pathway (P00019)	1	0.022			PTGS2
CCKR signaling map (P06959)	3	0.065				PTGS2	MMP3	CXCL1

## Sheet: Fig. S1D
Category	Term	Count	%	PValue	Genes	List Total	Pop Hits	Pop Total	Fold Enrichment	Bonferroni	Benjamini	FDR
GOTERM_BP_DIRECT	GO:0030593~neutrophil chemotaxis	9	20	1.123e-11	CXCL6, CCL4L1, CCL20, IL1B, CCL3L3, SAA1, CCL3, CCL2, CXCL1	45	81	19157	47.3012	5.16581e-09	5.16579e-09	4.85135e-09
GOTERM_BP_DIRECT	GO:0006954~inflammatory response	13	28.8889	7.33323e-11	CXCL6, NOS2, TNFAIP6, CCL4L1, CCL20, CCL3L3, CXCL1, PTGS2, IL1A, IL1B, CCL3, CCL2, IDO1	45	403	19157	13.7326	3.37328e-08	1.68664e-08	1.58398e-08
GOTERM_BP_DIRECT	GO:0010273~detoxification of copper ion	6	13.3333	2.16657e-10	MT1M, MT1F, MT1G, MT1H, MT1X, MT1E	45	16	19157	159.642	9.96622e-08	3.32207e-08	3.11986e-08
GOTERM_BP_DIRECT	GO:0045926~negative regulation of growth	6	13.3333	5.73829e-10	MT1M, MT1F, MT1G, MT1H, MT1X, MT1E	45	19	19157	134.435	2.63961e-07	6.59903e-08	6.19735e-08
GOTERM_BP_DIRECT	GO:0071294~cellular response to zinc ion	6	13.3333	2.59533e-09	MT1M, MT1F, MT1G, MT1H, MT1X, MT1E	45	25	19157	102.171	1.19385e-06	2.3877e-07	2.24236e-07
GOTERM_BP_DIRECT	GO:0071280~cellular response to copper ion	6	13.3333	5.76174e-09	MT1M, MT1F, MT1G, MT1H, MT1X, MT1E	45	29	19157	88.0782	2.6504e-06	4.41734e-07	4.14845e-07
GOTERM_BP_DIRECT	GO:0006955~immune response	12	26.6667	7.75705e-09	IL1A, CXCL6, CSF3, CSF2, CCL4L1, CCL20, IL1B, CCL4L2, IFI6, CCL3, CCL2, CLEC4E	45	479	19157	10.665	3.56824e-06	5.09749e-07	4.78721e-07
GOTERM_BP_DIRECT	GO:0071222~cellular response to lipopolysaccharide	9	20	1.01221e-08	IL1A, CXCL6, CSF3, CSF2, NOS2, IL1B, IL24, CCL2, CXCL1	45	189	19157	20.272	4.65615e-06	5.56596e-07	5.22716e-07
GOTERM_BP_DIRECT	GO:0006882~cellular zinc ion homeostasis	6	13.3333	1.14371e-08	MT1M, MT1F, MT1G, MT1H, MT1X, MT1E	45	33	19157	77.402	5.26105e-06	5.56596e-07	5.22716e-07
GOTERM_BP_DIRECT	GO:0070098~chemokine-mediated signaling pathway	7	15.5556	1.20999e-08	CXCL6, CCL4L1, CCL20, CCL3L3, CCL3, CCL2, CXCL1	45	70	19157	42.5711	5.56594e-06	5.56596e-07	5.22716e-07
GOTERM_BP_DIRECT	GO:0048247~lymphocyte chemotaxis	6	13.3333	1.33862e-08	CCL4L1, CCL20, CCL3L3, SAA1, CCL3, CCL2	45	34	19157	75.1255	6.15765e-06	5.59788e-07	5.25714e-07
GOTERM_BP_DIRECT	GO:0071276~cellular response to cadmium ion	6	13.3333	3.56258e-08	MT1M, MT1F, MT1G, MT1H, MT1X, MT1E	45	41	19157	62.2992	1.63877e-05	1.36565e-06	1.28253e-06
GOTERM_BP_DIRECT	GO:0071346~cellular response to interferon-gamma	6	13.3333	3.08127e-06	NOS2, CCL4L1, CCL20, CCL3L3, CCL3, CCL2	45	99	19157	25.8007	0.00141638	0.00010903	0.000102393
GOTERM_BP_DIRECT	GO:0002548~monocyte chemotaxis	5	11.1111	3.36661e-06	CCL4L1, CCL20, CCL3L3, CCL3, CCL2	45	45	19157	47.3012	0.00154745	0.000110617	0.000103884
GOTERM_BP_DIRECT	GO:0070374~positive regulation of ERK1 and ERK2 cascade	7	15.5556	1.22437e-05	IL1A, CCL4L1, CCL20, CCL3L3, CCL3, CCL2, S100A7	45	226	19157	13.1857	0.0056163	0.000375473	0.000352618
GOTERM_BP_DIRECT	GO:0071356~cellular response to tumor necrosis factor	6	13.3333	1.73422e-05	VCAM1, CCL4L1, CCL20, CCL3L3, CCL3, CCL2	45	141	19157	18.1154	0.00794573	0.000498587	0.000468238
GOTERM_BP_DIRECT	GO:0032496~response to lipopolysaccharide	6	13.3333	2.82227e-05	VCAM1, NOS2, IL1B, PTGS2, IDO1, S100A7	45	156	19157	16.3735	0.0128987	0.000763673	0.000717188
GOTERM_BP_DIRECT	GO:0071347~cellular response to interleukin-1	5	11.1111	5.12628e-05	CCL4L1, CCL20, CCL3L3, CCL3, CCL2	45	89	19157	23.9164	0.0233056	0.00131005	0.00123031
GOTERM_BP_DIRECT	GO:2001240~negative regulation of extrinsic apoptotic signaling pathway in absence of ligand	4	8.88889	7.65512e-05	IL1A, CSF2, IL1B, IFI6	45	36	19157	47.3012	0.034602	0.00185334	0.00174053
GOTERM_BP_DIRECT	GO:0006935~chemotaxis	5	11.1111	0.000180104	CXCL6, CCL20, CCL3, CCL2, CXCL1	45	123	19157	17.3053	0.0795157	0.00414239	0.00389025
GOTERM_BP_DIRECT	GO:0048246~macrophage chemotaxis	3	6.66667	0.000395731	SAA1, CCL3, CCL2	45	13	19157	98.241	0.166459	0.0086684	0.00814075
GOTERM_BP_DIRECT	GO:0048245~eosinophil chemotaxis	3	6.66667	0.000685974	CCL4L1, CCL3, CCL2	45	17	19157	75.1255	0.27069	0.0143431	0.01347
GOTERM_BP_DIRECT	GO:0043547~positive regulation of GTPase activity	5	11.1111	0.000862371	CCL4L1, CCL20, CCL3L3, CCL3, CCL2	45	186	19157	11.4438	0.327573	0.0172474	0.0161976
GOTERM_BP_DIRECT	GO:0007267~cell-cell signaling	5	11.1111	0.00185613	CXCL6, TNFAIP6, CCL20, IL1B, CCL3	45	229	19157	9.295	0.574553	0.0355759	0.0334104
GOTERM_BP_DIRECT	GO:0061844~antimicrobial humoral immune response mediated by antimicrobial peptide	4	8.88889	0.00200279	CXCL6, CCL20, CXCL1, S100A7	45	109	19157	15.6224	0.60236	0.0368514	0.0346083
GOTERM_BP_DIRECT	GO:0010575~positive regulation of vascular endothelial growth factor production	3	6.66667	0.0021529	IL1A, IL1B, PTGS2	45	30	19157	42.5711	0.628944	0.0380898	0.0357713
GOTERM_BP_DIRECT	GO:0031663~lipopolysaccharide-mediated signaling pathway	3	6.66667	0.00326274	IL1B, CCL3, CCL2	45	37	19157	34.5171	0.777608	0.0555874	0.0522038
GOTERM_BP_DIRECT	GO:0008285~negative regulation of cell proliferation	6	13.3333	0.00381634	IL1A, IL1B, CCL3L3, IL24, CXCL1, PTGS2	45	457	19157	5.5892	0.827761	0.062697	0.0588807
GOTERM_BP_DIRECT	GO:0043491~protein kinase B signaling	3	6.66667	0.00399387	IL1B, CCL3, CCL2	45	41	19157	31.1496	0.841319	0.0633511	0.0594949
GOTERM_BP_DIRECT	GO:0090362~positive regulation of platelet-derived growth factor production	2	4.44444	0.00458847	SERPINB7, PTGS2	45	2	19157	425.711	0.879433	0.0703565	0.0660739
GOTERM_BP_DIRECT	GO:0019221~cytokine-mediated signaling pathway	4	8.88889	0.00511179	IL1A, CSF3, IL1B, CCL2	45	152	19157	11.2029	0.905339	0.0758524	0.0712353
GOTERM_BP_DIRECT	GO:0001660~fever generation	2	4.44444	0.00687498	IL1A, IL1B	45	3	19157	283.807	0.958139	0.0987906	0.0927773
GOTERM_BP_DIRECT	GO:0071407~cellular response to organic cyclic compound	3	6.66667	0.00708715	IL1B, CCL3, CCL2	45	55	19157	23.2206	0.962058	0.0987906	0.0927773
GOTERM_BP_DIRECT	GO:0001819~positive regulation of cytokine production	3	6.66667	0.010075	IL1A, SAA1, CLEC4E	45	66	19157	19.3505	0.990514	0.136308	0.128011
GOTERM_BP_DIRECT	GO:0031622~positive regulation of fever generation	2	4.44444	0.0114326	IL1B, PTGS2	45	5	19157	170.284	0.994955	0.146083	0.137191
GOTERM_BP_DIRECT	GO:0033092~positive regulation of immature T cell proliferation in thymus	2	4.44444	0.0114326	IL1A, IL1B	45	5	19157	170.284	0.994955	0.146083	0.137191
GOTERM_BP_DIRECT	GO:0043615~astrocyte cell migration	2	4.44444	0.0137038	CCL3, CCL2	45	6	19157	141.904	0.998249	0.170371	0.160001
GOTERM_BP_DIRECT	GO:0042742~defense response to bacterium	4	8.88889	0.0155755	CXCL6, NOS2, CCL20, CLEC4E	45	229	19157	7.436	0.999269	0.183653	0.172474
GOTERM_BP_DIRECT	GO:0031394~positive regulation of prostaglandin biosynthetic process	2	4.44444	0.0159698	IL1B, PTGS2	45	7	19157	121.632	0.999392	0.183653	0.172474
GOTERM_BP_DIRECT	GO:0035234~ectopic germ cell programmed cell death	2	4.44444	0.0159698	IL1A, IL1B	45	7	19157	121.632	0.999392	0.183653	0.172474
GOTERM_BP_DIRECT	GO:0007165~signal transduction	8	17.7778	0.0194811	CXCL6, TNFAIP6, CCL20, IL1B, IL24, CCL2, CXCL1, OLFM4	45	1211	19157	2.81229	0.999883	0.218298	0.205011
GOTERM_BP_DIRECT	GO:0030728~ovulation	2	4.44444	0.0204866	TNFAIP6, PTGS2	45	9	19157	94.6025	0.999927	0.218298	0.205011
GOTERM_BP_DIRECT	GO:0050999~regulation of nitric-oxide synthase activity	2	4.44444	0.0204866	IL1A, IL1B	45	9	19157	94.6025	0.999927	0.218298	0.205011
GOTERM_BP_DIRECT	GO:0030335~positive regulation of cell migration	4	8.88889	0.0208807	SERPINB3, TNFAIP6, IL1B, CCL3	45	256	19157	6.65174	0.999939	0.218298	0.205011
GOTERM_BP_DIRECT	GO:0032755~positive regulation of interleukin-6 production	3	6.66667	0.0225495	IL1A, NOS2, IL1B	45	101	19157	12.6449	0.999972	0.230506	0.216476
GOTERM_BP_DIRECT	GO:0032308~positive regulation of prostaglandin secretion	2	4.44444	0.0249832	IL1A, IL1B	45	11	19157	77.402	0.999991	0.249832	0.234625
GOTERM_BP_DIRECT	GO:0000165~MAPK cascade	3	6.66667	0.027772	IL1B, CCL3, CCL2	45	113	19157	11.3021	0.999998	0.271811	0.255266
GOTERM_BP_DIRECT	GO:0010466~negative regulation of peptidase activity	2	4.44444	0.0316903	SERPINB3, SERPINB4	45	14	19157	60.8159	1	0.303698	0.285212
GOTERM_BP_DIRECT	GO:0008284~positive regulation of cell proliferation	5	11.1111	0.0336766	SERPINB3, CSF3, CSF2, IL1B, IL24	45	534	19157	3.98606	1	0.316147	0.296904
GOTERM_BP_DIRECT	GO:0090280~positive regulation of calcium ion import	2	4.44444	0.0383522	CCL3, CCL2	45	17	19157	50.0837	1	0.33927	0.318619
GOTERM_BP_DIRECT	GO:0033280~response to vitamin D	2	4.44444	0.0383522	CYP24A1, PTGS2	45	17	19157	50.0837	1	0.33927	0.318619
GOTERM_BP_DIRECT	GO:0030224~monocyte differentiation	2	4.44444	0.0383522	CSF2, MT1G	45	17	19157	50.0837	1	0.33927	0.318619
GOTERM_BP_DIRECT	GO:0043011~myeloid dendritic cell differentiation	2	4.44444	0.0427686	CSF2, UBD	45	19	19157	44.8117	1	0.371199	0.348605
GOTERM_BP_DIRECT	GO:0010951~negative regulation of endopeptidase activity	3	6.66667	0.0470657	SERPINB3, SERPINB4, SERPINB7	45	151	19157	8.45784	1	0.40093	0.376526
GOTERM_BP_DIRECT	GO:0008360~regulation of cell shape	3	6.66667	0.048187	CCL3, CCL2, RND1	45	153	19157	8.34728	1	0.403018	0.378487

## Sheet: Fig. S2B
Category	Term	Count	%	PValue	Genes	List Total	Pop Hits	Pop Total	Fold Enrichment	Bonferroni	Benjamini	FDR
KEGG_PATHWAY	hsa05323:Rheumatoid arthritis	10	22.2222	3.65977e-11	IL1A, CXCL6, CSF2, CCL20, IL1B, CCL3L3, MMP3, CCL3, CCL2, CXCL1	32	93	8142	27.3589	3.33039e-09	1.83699e-09	1.47363e-09
KEGG_PATHWAY	hsa04657:IL-17 signaling pathway	10	22.2222	4.03735e-11	CXCL6, CSF3, CSF2, CCL20, IL1B, MMP3, CCL2, CXCL1, PTGS2, S100A7	32	94	8142	27.0678	3.67399e-09	1.83699e-09	1.47363e-09
KEGG_PATHWAY	hsa04060:Cytokine-cytokine receptor interaction	13	28.8889	3.12234e-10	CXCL6, CSF3, CSF2, CCL4L1, CCL20, CCL3L3, CCL4L2, IL24, CXCL1, IL1A, IL1B, CCL3, CCL2	32	295	8142	11.2125	2.84133e-08	9.47109e-09	7.59768e-09
KEGG_PATHWAY	hsa04061:Viral protein interaction with cytokine and cytokine receptor	9	20	2.43768e-09	CXCL6, CCL4L1, CCL20, CCL4L2, CCL3L3, IL24, CCL3, CCL2, CXCL1	32	100	8142	22.8994	2.21829e-07	5.54573e-08	4.44877e-08
KEGG_PATHWAY	hsa04668:TNF signaling pathway	9	20	6.04207e-09	CXCL6, VCAM1, CSF2, CCL20, IL1B, MMP3, CCL2, CXCL1, PTGS2	32	112	8142	20.4459	5.49828e-07	1.09966e-07	8.82142e-08
KEGG_PATHWAY	hsa04978:Mineral absorption	6	13.3333	2.69066e-06	MT1M, MT1F, MT1G, MT1H, MT1X, MT1E	32	60	8142	25.4437	0.00024482	4.08083e-05	3.27363e-05
KEGG_PATHWAY	hsa04062:Chemokine signaling pathway	8	17.7778	5.91558e-06	CXCL6, CCL4L1, CCL20, CCL4L2, CCL3L3, CCL3, CCL2, CXCL1	32	192	8142	10.6016	0.000538175	7.69026e-05	6.16911e-05
KEGG_PATHWAY	hsa05146:Amoebiasis	6	13.3333	3.66788e-05	SERPINB3, SERPINB4, CSF2, NOS2, IL1B, CXCL1	32	102	8142	14.9669	0.00333227	0.000407288	0.000326725
KEGG_PATHWAY	hsa04064:NF-kappa B signaling pathway	6	13.3333	4.02812e-05	VCAM1, CCL4L1, IL1B, CCL4L2, CXCL1, PTGS2	32	104	8142	14.6791	0.00365895	0.000407288	0.000326725
KEGG_PATHWAY	hsa05417:Lipid and atherosclerosis	7	15.5556	0.000133938	VCAM1, IL1B, CCL3L3, MMP3, CCL3, CCL2, CXCL1	32	215	8142	8.28401	0.0121152	0.00121884	0.000977749
KEGG_PATHWAY	hsa05163:Human cytomegalovirus infection	7	15.5556	0.000171857	CCL4L1, IL1B, CCL4L2, CCL3L3, CCL3, CCL2, PTGS2	32	225	8142	7.91583	0.0155186	0.00142172	0.0011405
KEGG_PATHWAY	hsa05142:Chagas disease	5	11.1111	0.000563286	NOS2, IL1B, CCL3L3, CCL3, CCL2	32	102	8142	12.4724	0.0499812	0.00424382	0.00340439
KEGG_PATHWAY	hsa04620:Toll-like receptor signaling pathway	5	11.1111	0.00060626	CCL4L1, IL1B, CCL4L2, CCL3L3, CCL3	32	104	8142	12.2326	0.0536913	0.00424382	0.00340439
KEGG_PATHWAY	hsa05144:Malaria	4	8.88889	0.000867886	CSF3, VCAM1, IL1B, CCL2	32	50	8142	20.355	0.0759711	0.00564126	0.00452541
KEGG_PATHWAY	hsa05133:Pertussis	4	8.88889	0.00291157	IL1A, CXCL6, NOS2, IL1B	32	76	8142	13.3914	0.233055	0.0171867	0.0137871
KEGG_PATHWAY	hsa05140:Leishmaniasis	4	8.88889	0.00302184	IL1A, NOS2, IL1B, PTGS2	32	77	8142	13.2175	0.240734	0.0171867	0.0137871
KEGG_PATHWAY	hsa04640:Hematopoietic cell lineage	4	8.88889	0.00612385	IL1A, CSF3, CSF2, IL1B	32	99	8142	10.2803	0.42821	0.0318353	0.0255382
KEGG_PATHWAY	hsa04933:AGE-RAGE signaling pathway in diabetic complications	4	8.88889	0.00629708	IL1A, VCAM1, IL1B, CCL2	32	100	8142	10.1775	0.437209	0.0318353	0.0255382
KEGG_PATHWAY	hsa05143:African trypanosomiasis	3	6.66667	0.00860065	VCAM1, IL1B, IDO1	32	37	8142	20.6301	0.544356	0.0411926	0.0330446
KEGG_PATHWAY	hsa05171:Coronavirus disease - COVID-19	5	11.1111	0.0110462	CSF3, CSF2, IL1B, MMP3, CCL2	32	232	8142	5.48357	0.636072	0.0502603	0.0403187
KEGG_PATHWAY	hsa05418:Fluid shear stress and atherosclerosis	4	8.88889	0.015437	IL1A, VCAM1, IL1B, CCL2	32	139	8142	7.32194	0.757249	0.0668935	0.0536618
KEGG_PATHWAY	hsa04623:Cytosolic DNA-sensing pathway	3	6.66667	0.0237235	CCL4L1, IL1B, CCL4L2	32	63	8142	12.1161	0.887506	0.098129	0.0787189
KEGG_PATHWAY	hsa05152:Tuberculosis	4	8.88889	0.0303472	IL1A, NOS2, IL1B, CLEC4E	32	180	8142	5.65417	0.939455	0.120069	0.0963195

## Sheet: Figs. 2B and 2C
Gene	log2FC	p-value	FDR
S100A7	0.837254	5.62111e-05	0.0377812
DEFB4A	0.74265	2.63948e-08	0.000204019
PKP1	-1.64052	1.54376e-05	0.017574
TIE1	-1.03504	2.1145e-06	0.00408601
ADAMTSL4	-0.854638	8.14658e-05	0.0484377
PCDH12	-0.772546	7.27898e-06	0.0102296
ANPEP	-0.752421	2.12632e-05	0.0201013
LY75-CD302	-0.690296	9.63908e-06	0.0124176
BMP2	-0.726087	4.15617e-05	0.0292047
NOTCH1	-0.688851	2.38169e-07	0.000736372
LAMA5	-0.682929	2.31796e-09	3.58334e-05
CDH5	-0.679542	7.32052e-05	0.0452672
CD93	-0.641242	4.09992e-06	0.0070423
LRP1	-0.625527	2.23901e-07	0.000736372
HSPG2	-0.607381	1.47363e-07	0.000736372
CXCR7	-0.603352	3.55416e-05	0.0274719

[truncated: 7 more sheets: Fig. S3A, Fig. 3, Fig. S4, Fig. S5A, Fig. S5B, Fig. 5A and 5B, Fig. S6A and S6B]
